# Supplementary material for: A Novel Integrated Metabolism-Immunity Gene Expression Model Predicts the Prognosis of Lung Adenocarcinoma Patients
Source: Front Pharmacol. 2021 Jul 30;12:728368. doi: 10.3389/fphar.2021.728368 (PMC8361602; doi:10.3389/fphar.2021.728368)
Supplement: Supplementary file 1 [file Table2.XLSX]

## Sheet: Sheet1
Table S2: Clinical characteristics of LUAD patients from TCGA . Related to Figure 4.
Sheet	Description
Table S2A	Clinical characteristics of LUAD patients.

## Sheet: Sheet2
ID	gender	smoking	event	age_group	stage	category	TMB	TP53	EGFR	KRAS	BRAF	ALK	ROS1	RET	PIK3CA	RB1	NF1	KEAP1	STK11	RBM10	MET	ERBB2
TCGA-05-4244	MALE	4	Alive	older	Stage IV	II	2.56585	Wild	Wild	Mutation	Wild	Wild	Wild	Wild	Wild	Wild	Wild	Wild	Wild	Wild	Wild	Wild
TCGA-05-4250	FEMALE	4	Dead	older	Stage III	II	3.13578	Wild	Wild	Mutation	Wild	Wild	Wild	Wild	Wild	Wild	Wild	Wild	Wild	Wild	Wild	Wild
TCGA-05-4382	MALE	4	Alive	older	Stage I	II	5.3557	Mutation	Mutation	Wild	Mutation	Mutation	Mutation	Wild	Wild	Wild	Wild	Wild	Wild	Wild	Wild	Wild
TCGA-05-4389	MALE	3	Alive	older	Stage I	II	2.53343	Wild	Wild	Wild	Mutation	Wild	Wild	Wild	Wild	Wild	Wild	Mutation	Wild	Wild	Wild	Wild
TCGA-05-4390	FEMALE	4	Alive	older	Stage I	II	3.74076	Wild	Wild	Mutation	Wild	Wild	Wild	Wild	Wild	Wild	Wild	Wild	Wild	Wild	Wild	Wild
TCGA-05-4395	MALE	3	Dead	older	Stage III	II	2.69459	Mutation	Wild	Mutation	Wild	Wild	Wild	Wild	Wild	Wild	Wild	Mutation	Mutation	Mutation	Wild	Wild
TCGA-05-4397	MALE	2	Dead	older	Stage II	II	4.2559	Mutation	Wild	Wild	Wild	Mutation	Wild	Wild	Mutation	Mutation	Wild	Wild	Wild	Wild	Wild	Wild
TCGA-05-4398	FEMALE	2	Alive	younger	Stage III	II	4.06949	Mutation	Wild	Wild	Wild	Wild	Wild	Wild	Wild	Wild	Wild	Wild	Wild	Wild	Wild	Wild
TCGA-05-4402	FEMALE	1	Dead	older	Stage IV	II	1.922	Mutation	Mutation	Wild	Wild	Wild	Wild	Wild	Wild	Wild	Wild	Wild	Wild	Wild	Wild	Wild
TCGA-05-4415	MALE	4	Dead	older	Stage III	II	2.41741	Wild	Wild	Mutation	Wild	Wild	Wild	Wild	Wild	Mutation	Wild	Wild	Mutation	Wild	Wild	Wild
TCGA-05-4418	MALE	2	Dead	older	Stage III	II	2.83422	Wild	Wild	Mutation	Wild	Wild	Wild	Wild	Wild	Wild	Wild	Mutation	Wild	Mutation	Wild	Wild
TCGA-05-4420	MALE	2	Alive	younger	Stage I	II	2.83422	Mutation	Wild	Wild	Wild	Wild	Wild	Wild	Wild	Wild	Wild	Wild	Wild	Wild	Wild	Wild
TCGA-05-4425	FEMALE	3	Alive	older	Stage IV	II	0.961526	Wild	Wild	Wild	Wild	Wild	Wild	Wild	Wild	Wild	Wild	Wild	Wild	Wild	Wild	Wild
TCGA-05-4426	MALE	3	Alive	older	Stage I	II	1.05585	Wild	Wild	Wild	Wild	Wild	Wild	Wild	Wild	Wild	Wild	Wild	Wild	Wild	Wild	Wild
TCGA-05-4430	FEMALE	4	Alive	older	Stage I	II	2.87101	Mutation	Wild	Wild	Wild	Wild	Wild	Wild	Wild	Wild	Wild	Wild	Wild	Wild	Wild	Wild
TCGA-05-4434	FEMALE	2	Dead	older	Stage IV	II	1.01886	Wild	Wild	Wild	Wild	Wild	Wild	Wild	Wild	Wild	Wild	Wild	Wild	Wild	Wild	Mutation
TCGA-05-5420	MALE	4	Alive	older	Stage III	II	1.54649	Wild	Wild	Wild	Wild	Wild	Wild	Wild	Wild	Wild	Wild	Wild	Wild	Wild	Wild	Wild
TCGA-05-5425	MALE	3	Alive	older	Stage II	II	3.80192	Mutation	Wild	Wild	Wild	Wild	Wild	Wild	Wild	Wild	Wild	Wild	Wild	Wild	Wild	Wild
TCGA-05-5428	MALE	3	Alive	older	Stage II	II	3.23185	Mutation	Wild	Wild	Mutation	Wild	Wild	Wild	Wild	Wild	Wild	Wild	Wild	Wild	Wild	Wild
TCGA-05-5429	MALE	1	Dead	older	Stage III	II	0.77444	Wild	Wild	Wild	Wild	Wild	Wild	Wild	Wild	Wild	Wild	Wild	Wild	Wild	Wild	Wild
TCGA-35-4122	MALE	4	Alive	older	Stage I	II	3.03747	Mutation	Wild	Wild	Wild	Wild	Wild	Wild	Wild	Wild	Wild	Wild	Wild	Wild	Wild	Wild
TCGA-35-4123	MALE	4	Alive	younger	Stage I	II	2.75207	Mutation	Wild	Wild	Wild	Wild	Wild	Wild	Wild	Wild	Wild	Wild	Wild	Wild	Wild	Wild
TCGA-35-5375	MALE	4	Alive	older	Stage III	II	3.40312	Mutation	Wild	Wild	Wild	Wild	Wild	Wild	Wild	Mutation	Wild	Mutation	Wild	Wild	Wild	Wild
TCGA-38-4625	FEMALE	2	Alive	older	Stage I	II	3.79373	Wild	Wild	Wild	Wild	Wild	Wild	Wild	Wild	Wild	Wild	Wild	Wild	Wild	Wild	Wild
TCGA-38-4627	FEMALE	4	Dead	older	Stage II	II	0.752072	Wild	Mutation	Wild	Wild	Wild	Wild	Wild	Wild	Wild	Wild	Wild	Wild	Wild	Wild	Wild
TCGA-38-4629	MALE	4	Dead	older	Stage II	II	2.85536	Mutation	Mutation	Wild	Wild	Wild	Wild	Wild	Wild	Wild	Mutation	Wild	Wild	Wild	Wild	Mutation
TCGA-38-4630	FEMALE	1	Dead	older	Stage I	II	1.81816	Mutation	Wild	Wild	Wild	Wild	Wild	Wild	Wild	Wild	Wild	Wild	Wild	Wild	Wild	Wild
TCGA-38-4631	FEMALE	4	Dead	older	Stage I	II	4.13362	Wild	Wild	Wild	Wild	Wild	Wild	Wild	Wild	Wild	Mutation	Mutation	Wild	Wild	Wild	Wild
TCGA-38-4632	MALE	4	Dead	younger	Stage IV	II	3.66795	Mutation	Wild	Wild	Wild	Wild	Wild	Wild	Wild	Wild	Wild	Wild	Wild	Wild	Wild	Wild
TCGA-38-A44F	MALE	3	Alive	older	Stage I	II	0.366782	Wild	Wild	Wild	Wild	Mutation	Wild	Wild	Wild	Wild	Wild	Wild	Wild	Wild	Wild	Wild
TCGA-44-2662	MALE	3	Alive	older	Stage I	II	2.26777	Wild	Wild	Wild	Wild	Wild	Wild	Wild	Wild	Wild	Wild	Wild	Wild	Wild	Wild	Wild
TCGA-44-2665	FEMALE	1	Alive	older	Stage II	II	0.752072	Wild	Wild	Wild	Wild	Wild	Wild	Wild	Wild	Wild	Wild	Wild	Wild	Wild	Wild	Wild
TCGA-44-2666	MALE	2	Dead	younger	Stage I	II	0.941897	Wild	Wild	Wild	Mutation	Wild	Wild	Wild	Wild	Wild	Wild	Wild	Wild	Wild	Wild	Wild
TCGA-44-2668	MALE	4	Dead	older	Stage I	II	2.93695	Mutation	Wild	Wild	Wild	Wild	Wild	Wild	Mutation	Wild	Wild	Wild	Wild	Wild	Wild	Wild
TCGA-44-3396	FEMALE	2	Alive	older	Stage III	II	2.46632	Mutation	Wild	Wild	Wild	Wild	Wild	Wild	Wild	Wild	Wild	Wild	Wild	Wild	Wild	Mutation
TCGA-44-3398	FEMALE	4	Alive	older	Stage I	II	2.31431	Wild	Wild	Wild	Wild	Wild	Wild	Wild	Wild	Wild	Wild	Wild	Wild	Wild	Wild	Wild
TCGA-44-3918	FEMALE	3	Alive	older	Stage I	II	4.51528	Wild	Wild	Wild	Mutation	Wild	Wild	Wild	Wild	Wild	Mutation	Wild	Wild	Wild	Wild	Wild
TCGA-44-3919	FEMALE	1	Dead	older	Stage I	II	0.921997	Wild	Wild	Wild	Wild	Wild	Wild	Wild	Wild	Wild	Wild	Wild	Wild	Wild	Wild	Mutation
TCGA-44-4112	FEMALE	3	Dead	older	Stage I	II	3.28345	Wild	Wild	Wild	Wild	Mutation	Wild	Wild	Wild	Wild	Wild	Wild	Wild	Mutation	Wild	Wild
TCGA-44-6145	FEMALE	4	Alive	older	Stage I	II	2.99048	Wild	Wild	Mutation	Wild	Wild	Wild	Mutation	Wild	Mutation	Wild	Wild	Wild	Wild	Wild	Wild
TCGA-44-6777	FEMALE	4	Dead	older	Stage I	II	3.2156	Mutation	Wild	Wild	Wild	Mutation	Wild	Wild	Wild	Wild	Wild	Wild	Wild	Wild	Wild	Wild
TCGA-44-6779	FEMALE	4	Dead	younger	Stage II	II	1.62244	Mutation	Wild	Wild	Wild	Wild	Wild	Wild	Wild	Wild	Wild	Mutation	Wild	Wild	Wild	Wild
TCGA-44-7660	MALE	2	Alive	older	Stage I	II	3.15721	Mutation	Wild	Wild	Wild	Wild	Wild	Wild	Wild	Wild	Wild	Mutation	Wild	Wild	Wild	Wild
TCGA-44-7661	FEMALE	3	Dead	older	Stage I	II	2.7633	Mutation	Wild	Mutation	Wild	Wild	Wild	Wild	Wild	Wild	Wild	Wild	Wild	Mutation	Wild	Wild
TCGA-44-7662	MALE	2	Alive	older	Stage I	II	3.77998	Mutation	Wild	Wild	Wild	Wild	Wild	Wild	Wild	Wild	Wild	Wild	Wild	Wild	Wild	Wild
TCGA-44-7667	FEMALE	2	Alive	younger	Stage II	II	3.52356	Wild	Wild	Wild	Wild	Wild	Wild	Mutation	Wild	Wild	Mutation	Wild	Mutation	Wild	Wild	Wild
TCGA-44-7669	MALE	2	Dead	older	Stage II	II	3.53998	Wild	Wild	Wild	Wild	Wild	Wild	Wild	Wild	Wild	Wild	Mutation	Mutation	Wild	Wild	Wild
TCGA-44-7670	FEMALE	2	Alive	younger	Stage II	II	4.63929	Mutation	Wild	Wild	Wild	Wild	Mutation	Wild	Mutation	Wild	Wild	Wild	Wild	Mutation	Wild	Wild
TCGA-44-7672	FEMALE	2	Alive	older	Stage I	II	2.28345	Wild	Wild	Mutation	Wild	Wild	Wild	Wild	Wild	Wild	Wild	Wild	Wild	Wild	Wild	Wild
TCGA-44-8119	MALE	2	Alive	older	Stage II	II	3.91698	Wild	Wild	Wild	Wild	Wild	Wild	Wild	Wild	Wild	Mutation	Wild	Wild	Wild	Wild	Wild
TCGA-44-A47A	FEMALE	4	Alive	older	Stage I	II	2.60382	Wild	Wild	Mutation	Wild	Wild	Wild	Wild	Wild	Wild	Wild	Wild	Wild	Wild	Wild	Wild
TCGA-49-4487	FEMALE	4	Dead	older	Stage I	II	3.1867	Mutation	Wild	Wild	Wild	Wild	Wild	Wild	Wild	Wild	Wild	Wild	Mutation	Wild	Wild	Wild
TCGA-49-4488	FEMALE	3	Dead	older	Stage I	II	2.88136	Wild	Wild	Wild	Wild	Wild	Wild	Wild	Wild	Wild	Mutation	Mutation	Wild	Wild	Wild	Wild
TCGA-49-4494	MALE	3	Dead	older	Stage III	II	2.33703	Wild	Mutation	Wild	Wild	Wild	Wild	Wild	Wild	Wild	Wild	Wild	Wild	Wild	Wild	Wild
TCGA-49-4505	FEMALE	4	Dead	older	Stage II	II	2.47317	Mutation	Wild	Wild	Wild	Wild	Wild	Mutation	Wild	Wild	Wild	Wild	Wild	Wild	Wild	Wild
TCGA-49-4506	FEMALE	2	Dead	older	Stage II	II	1.8606	Wild	Wild	Mutation	Wild	Wild	Wild	Wild	Wild	Wild	Wild	Mutation	Wild	Wild	Wild	Wild
TCGA-49-4507	FEMALE	4	Dead	older	Stage III	II	2.44556	Wild	Wild	Wild	Wild	Wild	Wild	Wild	Wild	Wild	Wild	Mutation	Mutation	Wild	Wild	Wild
TCGA-49-4514	FEMALE	3	Alive	older	Stage I	II	3	Mutation	Wild	Wild	Wild	Wild	Wild	Wild	Wild	Wild	Wild	Mutation	Wild	Wild	Wild	Wild
TCGA-49-6742	MALE	3	Dead	older	Stage II	II	2.7855	Wild	Wild	Wild	Wild	Wild	Wild	Wild	Wild	Wild	Wild	Mutation	Wild	Wild	Wild	Wild
TCGA-49-6743	FEMALE	4	Alive	older	Stage III	II	4.08075	Wild	Wild	Wild	Wild	Wild	Mutation	Wild	Mutation	Wild	Wild	Wild	Wild	Wild	Wild	Wild
TCGA-49-6745	MALE	4	Alive	older	Stage III	II	1.89162	Wild	Wild	Wild	Wild	Wild	Wild	Mutation	Wild	Wild	Wild	Wild	Wild	Wild	Wild	Wild
TCGA-49-6761	FEMALE	4	Alive	older	Stage III	II	2.26777	Wild	Wild	Wild	Wild	Wild	Wild	Wild	Wild	Wild	Wild	Wild	Wild	Wild	Mutation	Wild
TCGA-49-AAQV	FEMALE	1	Dead	older	Stage II	II	1.35199	Mutation	Wild	Wild	Wild	Wild	Wild	Wild	Wild	Wild	Wild	Wild	Wild	Wild	Wild	Wild
TCGA-49-AAR2	MALE	4	Alive	older	Stage I	II	3.3295	Wild	Wild	Wild	Wild	Wild	Wild	Wild	Wild	Wild	Wild	Mutation	Wild	Wild	Wild	Wild
TCGA-49-AAR3	MALE	4	Alive	older	Stage II	II	1.98089	Mutation	Wild	Wild	Wild	Wild	Wild	Wild	Wild	Wild	Mutation	Mutation	Wild	Wild	Wild	Wild
TCGA-49-AAR4	MALE	2	Dead	older	Stage III	II	3.84747	Mutation	Wild	Wild	Wild	Wild	Wild	Wild	Wild	Wild	Wild	Wild	Wild	Wild	Wild	Wild
TCGA-49-AAR9	MALE	2	Dead	older	Stage II	II	3.94683	Mutation	Wild	Wild	Wild	Wild	Wild	Wild	Wild	Wild	Wild	Mutation	Wild	Wild	Wild	Wild
TCGA-49-AARE	FEMALE	4	Dead	older	Stage I	II	4.80871	Mutation	Wild	Wild	Wild	Wild	Mutation	Wild	Wild	Mutation	Wild	Mutation	Wild	Wild	Wild	Wild
TCGA-49-AARO	FEMALE	2	Alive	younger	Stage I	II	3.82889	Wild	Wild	Mutation	Wild	Wild	Wild	Wild	Wild	Wild	Wild	Wild	Wild	Wild	Wild	Wild
TCGA-49-AARQ	FEMALE	4	Alive	younger	Stage I	II	4.08523	Mutation	Wild	Mutation	Wild	Wild	Wild	Mutation	Wild	Mutation	Wild	Wild	Wild	Wild	Wild	Wild
TCGA-4B-A93V	FEMALE	4	Dead	older	Stage I	II	2.09192	Mutation	Wild	Mutation	Wild	Wild	Wild	Wild	Wild	Wild	Wild	Wild	Mutation	Wild	Wild	Wild
TCGA-50-5044	FEMALE	4	Dead	older	Stage III	II	1.8606	Wild	Wild	Wild	Mutation	Wild	Wild	Wild	Mutation	Wild	Wild	Wild	Wild	Wild	Wild	Wild
TCGA-50-5045	FEMALE	4	Dead	older	Stage III	II	2.9419	Mutation	Wild	Wild	Wild	Wild	Wild	Wild	Wild	Wild	Wild	Wild	Wild	Wild	Wild	Wild
TCGA-50-5049	MALE	4	Alive	older	Stage I	II	4.2658	Mutation	Wild	Wild	Wild	Wild	Wild	Mutation	Wild	Wild	Wild	Wild	Wild	Wild	Wild	Wild
TCGA-50-5051	FEMALE	4	Dead	younger	Stage III	II	1.72935	Wild	Wild	Mutation	Wild	Wild	Wild	Wild	Wild	Wild	Wild	Wild	Wild	Wild	Wild	Wild
TCGA-50-5068	FEMALE	1	Dead	older	Stage II	II	1.59756	Wild	Wild	Wild	Wild	Wild	Wild	Wild	Wild	Wild	Mutation	Wild	Wild	Wild	Wild	Wild
TCGA-50-5072	MALE	3	Dead	older	Stage III	II	2.29123	Wild	Wild	Wild	Wild	Wild	Wild	Wild	Wild	Wild	Mutation	Wild	Wild	Wild	Wild	Wild
TCGA-50-5931	FEMALE	4	Dead	older	Stage I	II	2.97607	Mutation	Wild	Wild	Wild	Wild	Wild	Wild	Wild	Wild	Wild	Wild	Wild	Wild	Wild	Wild
TCGA-50-5933	MALE	4	Dead	older	Stage III	II	3.61005	Wild	Wild	Wild	Wild	Wild	Wild	Wild	Wild	Wild	Wild	Wild	Wild	Wild	Mutation	Wild
TCGA-50-5936	MALE	4	Dead	older	Stage III	II	1.81816	Wild	Wild	Wild	Wild	Wild	Wild	Wild	Wild	Wild	Wild	Mutation	Wild	Wild	Wild	Wild
TCGA-50-5939	MALE	3	Dead	older	Stage I	II	1.45251	Mutation	Wild	Wild	Wild	Wild	Wild	Wild	Wild	Wild	Wild	Mutation	Wild	Wild	Wild	Wild
TCGA-50-5941	FEMALE	2	Alive	older	Stage III	II	3.25192	Mutation	Wild	Mutation	Wild	Wild	Wild	Wild	Wild	Wild	Wild	Wild	Wild	Wild	Wild	Wild
TCGA-50-6590	FEMALE	4	Dead	older	Stage I	II	4.3557	Wild	Wild	Wild	Wild	Wild	Wild	Wild	Mutation	Wild	Wild	Wild	Wild	Wild	Wild	Wild
TCGA-50-6591	FEMALE	1	Dead	older	Stage IV	II	1.25987	Mutation	Mutation	Wild	Wild	Wild	Wild	Wild	Wild	Wild	Wild	Wild	Wild	Wild	Wild	Wild
TCGA-50-6592	FEMALE	4	Dead	older	Stage I	II	2.927	Mutation	Wild	Wild	Wild	Wild	Wild	Wild	Mutation	Wild	Wild	Wild	Wild	Wild	Wild	Wild
TCGA-50-6594	FEMALE	4	Dead	older	Stage III	II	3.70627	Mutation	Wild	Wild	Mutation	Wild	Wild	Wild	Wild	Wild	Wild	Wild	Wild	Wild	Wild	Wild
TCGA-50-6595	FEMALE	3	Dead	older	Stage III	II	1.61005	Wild	Mutation	Wild	Wild	Wild	Wild	Wild	Wild	Wild	Wild	Wild	Wild	Wild	Wild	Wild
TCGA-50-7109	MALE	2	Dead	older	Stage I	II	2.67688	Wild	Wild	Wild	Wild	Wild	Wild	Wild	Wild	Wild	Wild	Wild	Wild	Wild	Wild	Wild
TCGA-50-8459	MALE	2	Alive	older	Stage II	II	1.55943	Wild	Wild	Mutation	Wild	Wild	Wild	Wild	Wild	Wild	Wild	Wild	Wild	Wild	Wild	Wild
TCGA-50-8460	MALE	2	Alive	older	Stage I	II	0.77444	Mutation	Wild	Wild	Wild	Wild	Wild	Wild	Wild	Wild	Wild	Wild	Wild	Wild	Wild	Wild
TCGA-53-7624	FEMALE	2	Dead	younger	Stage IV	II	4.20122	Wild	Wild	Wild	Wild	Wild	Wild	Wild	Wild	Wild	Wild	Mutation	Wild	Wild	Wild	Wild
TCGA-53-7813	FEMALE	4	Alive	older	Stage III	II	2.21968	Wild	Wild	Mutation	Wild	Wild	Wild	Wild	Wild	Wild	Wild	Wild	Mutation	Wild	Wild	Wild
TCGA-55-6543	FEMALE	4	Alive	older	Stage I	II	0.584963	Wild	Wild	Wild	Wild	Wild	Wild	Wild	Wild	Wild	Wild	Wild	Wild	Wild	Wild	Wild
TCGA-55-6712	MALE	4	Dead	older	Stage II	II	2	Mutation	Wild	Wild	Wild	Wild	Wild	Wild	Wild	Wild	Wild	Wild	Wild	Wild	Mutation	Wild
TCGA-55-6968	MALE	2	Dead	older	Stage IV	II	3.53671	Mutation	Mutation	Wild	Mutation	Wild	Wild	Wild	Wild	Mutation	Wild	Wild	Wild	Wild	Wild	Wild
TCGA-55-6969	MALE	4	Alive	older	Stage I	II	3.29897	Mutation	Wild	Wild	Wild	Wild	Wild	Wild	Wild	Wild	Wild	Wild	Wild	Wild	Wild	Wild
TCGA-55-6970	FEMALE	4	Dead	older	Stage III	II	2.29123	Wild	Wild	Mutation	Wild	Wild	Wild	Wild	Wild	Wild	Wild	Mutation	Mutation	Wild	Wild	Wild
TCGA-55-6971	FEMALE	4	Alive	older	Stage I	II	1.53343	Wild	Wild	Wild	Wild	Wild	Wild	Wild	Wild	Wild	Mutation	Wild	Wild	Wild	Wild	Wild
TCGA-55-6975	MALE	4	Dead	older	Stage II	II	1.49354	Mutation	Wild	Mutation	Wild	Wild	Wild	Wild	Wild	Wild	Wild	Wild	Wild	Wild	Wild	Wild
TCGA-55-6978	MALE	1	Dead	older	Stage II	II	0.729352	Wild	Wild	Wild	Wild	Wild	Wild	Wild	Wild	Wild	Wild	Wild	Wild	Wild	Wild	Wild
TCGA-55-6979	FEMALE	3	Dead	older	Stage II	II	1.90182	Wild	Wild	Wild	Mutation	Wild	Wild	Wild	Wild	Wild	Wild	Wild	Wild	Wild	Wild	Wild
TCGA-55-6981	FEMALE	3	Dead	older	Stage III	II	1.14439	Mutation	Mutation	Wild	Wild	Wild	Wild	Wild	Wild	Wild	Wild	Wild	Wild	Wild	Wild	Wild
TCGA-55-6982	FEMALE	1	Dead	older	Stage II	II	2.44556	Wild	Wild	Wild	Wild	Wild	Wild	Wild	Wild	Wild	Wild	Wild	Wild	Wild	Wild	Wild
TCGA-55-6984	FEMALE	4	Dead	older	Stage II	II	0.584963	Wild	Wild	Mutation	Wild	Wild	Wild	Wild	Wild	Wild	Wild	Wild	Wild	Wild	Wild	Wild
TCGA-55-6985	FEMALE	4	Alive	older	Stage I	II	3.46288	Mutation	Wild	Wild	Wild	Wild	Wild	Wild	Wild	Wild	Wild	Wild	Wild	Wild	Wild	Wild
TCGA-55-6986	FEMALE	1	Alive	older	Stage I	II	0.559427	Wild	Wild	Wild	Wild	Wild	Wild	Wild	Wild	Wild	Wild	Wild	Wild	Wild	Wild	Wild
TCGA-55-6987	MALE	4	Alive	older	Stage I	II	2.3295	Wild	Wild	Wild	Wild	Wild	Wild	Wild	Wild	Wild	Wild	Mutation	Wild	Wild	Wild	Wild
TCGA-55-7570	MALE	2	Alive	older	Stage I	II	3.27955	Mutation	Mutation	Wild	Wild	Wild	Wild	Wild	Wild	Wild	Wild	Wild	Wild	Wild	Wild	Wild
TCGA-55-7726	FEMALE	3	Alive	older	Stage I	II	1.77444	Mutation	Wild	Mutation	Wild	Wild	Wild	Wild	Wild	Wild	Wild	Wild	Wild	Wild	Wild	Wild
TCGA-55-7903	MALE	2	Alive	older	Stage I	II	2.1867	Mutation	Wild	Wild	Mutation	Wild	Wild	Wild	Wild	Wild	Wild	Wild	Wild	Wild	Wild	Wild
TCGA-55-7910	FEMALE	4	Alive	younger	Stage II	II	3.00946	Mutation	Wild	Mutation	Wild	Wild	Wild	Wild	Wild	Wild	Wild	Wild	Wild	Wild	Wild	Wild
TCGA-55-7911	FEMALE	3	Alive	older	Stage I	II	2.63472	Mutation	Wild	Mutation	Wild	Wild	Wild	Wild	Wild	Wild	Wild	Wild	Wild	Wild	Wild	Wild
TCGA-55-7913	FEMALE	2	Dead	older	Stage I	II	3.09192	Wild	Wild	Wild	Mutation	Wild	Wild	Wild	Wild	Wild	Wild	Wild	Mutation	Wild	Wild	Wild
TCGA-55-7994	MALE	2	Alive	older	Stage II	II	5.16146	Mutation	Wild	Wild	Wild	Mutation	Wild	Wild	Wild	Wild	Mutation	Wild	Wild	Wild	Wild	Wild
TCGA-55-7995	FEMALE	4	Alive	older	Stage I	II	3.94683	Mutation	Wild	Wild	Wild	Mutation	Mutation	Wild	Mutation	Wild	Mutation	Mutation	Wild	Wild	Wild	Wild
TCGA-55-8085	MALE	2	Alive	older	Stage I	II	2.71786	Mutation	Wild	Wild	Wild	Wild	Wild	Wild	Wild	Wild	Wild	Mutation	Wild	Wild	Wild	Wild
TCGA-55-8089	MALE	2	Dead	older	Stage I	II	4.81412	Mutation	Wild	Wild	Wild	Mutation	Mutation	Wild	Wild	Wild	Mutation	Wild	Wild	Wild	Wild	Wild
TCGA-55-8090	MALE	2	Dead	older	Stage I	II	1.55943	Wild	Wild	Mutation	Wild	Wild	Wild	Wild	Wild	Wild	Wild	Wild	Wild	Mutation	Wild	Wild
TCGA-55-8091	MALE	3	Alive	older	Stage I	II	0.706269	Wild	Wild	Wild	Wild	Wild	Wild	Wild	Wild	Wild	Wild	Wild	Wild	Wild	Wild	Wild
TCGA-55-8096	FEMALE	2	Dead	older	Stage I	II	2.10962	Wild	Mutation	Wild	Wild	Wild	Wild	Wild	Wild	Wild	Wild	Wild	Wild	Wild	Wild	Wild
TCGA-55-8203	FEMALE	2	Alive	older	Stage I	II	3.37778	Wild	Wild	Mutation	Wild	Wild	Wild	Wild	Wild	Wild	Wild	Wild	Mutation	Wild	Wild	Wild
TCGA-55-8204	FEMALE	3	Alive	older	Stage I	II	2.48678	Wild	Wild	Wild	Wild	Wild	Wild	Wild	Wild	Wild	Wild	Wild	Wild	Wild	Wild	Wild
TCGA-55-8205	FEMALE	4	Alive	older	Stage II	II	3.77444	Mutation	Wild	Wild	Wild	Mutation	Wild	Wild	Wild	Wild	Mutation	Wild	Wild	Mutation	Wild	Wild
TCGA-55-8299	FEMALE	4	Dead	older	Stage I	II	2.49354	Wild	Wild	Mutation	Wild	Wild	Wild	Wild	Wild	Wild	Wild	Wild	Mutation	Wild	Wild	Wild
TCGA-55-8301	MALE	2	Alive	older	Stage I	II	2.87101	Mutation	Wild	Wild	Wild	Wild	Wild	Wild	Wild	Wild	Wild	Wild	Wild	Wild	Wild	Wild
TCGA-55-8302	MALE	2	Alive	older	Stage I	II	4.05128	Mutation	Wild	Mutation	Wild	Wild	Wild	Wild	Wild	Wild	Wild	Mutation	Wild	Wild	Wild	Wild
TCGA-55-8505	MALE	1	Alive	older	Stage III	II	2.04669	Wild	Wild	Wild	Wild	Wild	Wild	Wild	Wild	Wild	Wild	Mutation	Mutation	Wild	Wild	Wild
TCGA-55-8508	FEMALE	2	Alive	older	Stage II	II	2.36678	Wild	Wild	Mutation	Wild	Wild	Wild	Wild	Wild	Wild	Wild	Wild	Mutation	Wild	Wild	Wild
TCGA-55-8511	FEMALE	2	Alive	older	Stage I	II	3.72362	Mutation	Wild	Wild	Mutation	Wild	Wild	Wild	Wild	Wild	Wild	Wild	Wild	Wild	Mutation	Wild
TCGA-55-8614	MALE	3	Alive	older	Stage I	II	2.57862	Mutation	Wild	Wild	Wild	Wild	Wild	Wild	Wild	Wild	Wild	Wild	Wild	Wild	Wild	Wild
TCGA-55-8615	MALE	2	Alive	older	Stage III	II	1.74076	Wild	Wild	Mutation	Wild	Wild	Wild	Wild	Wild	Wild	Wild	Wild	Mutation	Wild	Wild	Wild
TCGA-55-8620	MALE	4	Dead	older	Stage IV	II	3.61005	Mutation	Wild	Wild	Wild	Wild	Wild	Wild	Wild	Wild	Wild	Mutation	Wild	Mutation	Wild	Wild
TCGA-55-A48Y	MALE	2	Alive	older	Stage II	II	3.2115	Wild	Wild	Wild	Wild	Wild	Wild	Wild	Wild	Wild	Wild	Wild	Wild	Wild	Wild	Wild
TCGA-55-A48Z	FEMALE	4	Alive	older	Stage III	II	1.12711	Mutation	Mutation	Wild	Wild	Wild	Wild	Wild	Wild	Wild	Wild	Wild	Wild	Wild	Wild	Wild
TCGA-55-A490	MALE	3	Dead	older	Stage II	II	4.927	Wild	Wild	Mutation	Wild	Wild	Wild	Wild	Wild	Wild	Wild	Wild	Wild	Mutation	Wild	Wild
TCGA-55-A491	FEMALE	3	Alive	older	Stage I	II	3.21968	Mutation	Wild	Wild	Wild	Wild	Wild	Wild	Wild	Wild	Wild	Wild	Wild	Mutation	Wild	Wild
TCGA-55-A493	FEMALE	2	Alive	older	Stage I	II	3.11402	Mutation	Wild	Wild	Wild	Wild	Wild	Wild	Wild	Wild	Wild	Wild	Wild	Wild	Wild	Wild
TCGA-55-A4DF	MALE	3	Dead	older	Stage I	II	4.17203	Wild	Wild	Wild	Wild	Wild	Wild	Wild	Wild	Wild	Wild	Wild	Wild	Wild	Wild	Wild
TCGA-62-8394	FEMALE	1	Dead	older	Stage III	II	1.93198	Wild	Mutation	Wild	Wild	Wild	Wild	Wild	Wild	Wild	Wild	Wild	Wild	Wild	Wild	Wild
TCGA-62-8398	MALE	4	Dead	older	Stage III	II	1.54649	Wild	Wild	Mutation	Wild	Wild	Wild	Wild	Wild	Wild	Wild	Mutation	Wild	Wild	Wild	Wild
TCGA-62-8399	MALE	4	Alive	older	Stage III	II	3.63166	Mutation	Wild	Wild	Wild	Wild	Mutation	Wild	Wild	Wild	Wild	Wild	Wild	Wild	Wild	Wild
TCGA-62-8402	FEMALE	1	Dead	older	Stage III	II	0.941897	Mutation	Mutation	Wild	Wild	Wild	Wild	Wild	Wild	Wild	Wild	Wild	Wild	Wild	Wild	Wild
TCGA-62-A46O	FEMALE	2	Dead	older	Stage I	II	4.48339	Wild	Wild	Wild	Wild	Wild	Wild	Wild	Wild	Wild	Wild	Mutation	Wild	Wild	Wild	Wild
TCGA-62-A46V	FEMALE	3	Alive	older	Stage I	II	1.4245	Wild	Wild	Wild	Mutation	Wild	Wild	Wild	Wild	Wild	Wild	Wild	Wild	Wild	Wild	Wild
TCGA-62-A46Y	FEMALE	1	Dead	older	Stage III	II	0.921997	Mutation	Wild	Wild	Wild	Wild	Wild	Mutation	Wild	Wild	Wild	Wild	Wild	Wild	Wild	Wild
TCGA-62-A471	MALE	4	Alive	older	Stage II	II	1.7633	Mutation	Wild	Wild	Wild	Wild	Wild	Wild	Wild	Wild	Wild	Wild	Mutation	Wild	Wild	Wild
TCGA-64-1676	MALE	2	Alive	older	Stage I	II	3.81006	Mutation	Wild	Wild	Wild	Wild	Wild	Wild	Wild	Wild	Wild	Wild	Wild	Mutation	Wild	Wild
TCGA-64-1677	FEMALE	2	Dead	older	Stage III	II	2.55943	Mutation	Wild	Wild	Wild	Wild	Wild	Wild	Mutation	Wild	Wild	Wild	Wild	Wild	Wild	Wild
TCGA-64-1679	FEMALE	2	Alive	older	Stage III	II	3.67688	Mutation	Wild	Wild	Wild	Wild	Mutation	Wild	Wild	Wild	Wild	Wild	Wild	Wild	Wild	Wild
TCGA-64-5774	MALE	4	Alive	older	Stage I	II	2.0282	Wild	Wild	Mutation	Wild	Wild	Wild	Wild	Wild	Wild	Wild	Wild	Mutation	Wild	Wild	Wild
TCGA-64-5775	MALE	2	Dead	older	Stage III	II	3.54649	Wild	Wild	Mutation	Wild	Wild	Wild	Wild	Wild	Wild	Wild	Wild	Wild	Mutation	Wild	Wild
TCGA-64-5781	FEMALE	4	Alive	older	Stage I	II	4.66795	Wild	Wild	Wild	Wild	Mutation	Wild	Wild	Wild	Wild	Wild	Mutation	Wild	Wild	Mutation	Wild
TCGA-64-5815	MALE	3	Alive	older	Stage II	II	2.28345	Wild	Wild	Mutation	Wild	Wild	Wild	Wild	Wild	Wild	Wild	Wild	Wild	Wild	Wild	Mutation
TCGA-67-3772	FEMALE	1	Alive	older	Stage I	II	1.54649	Wild	Mutation	Wild	Wild	Wild	Wild	Wild	Wild	Wild	Wild	Wild	Wild	Wild	Wild	Wild
TCGA-67-6215	FEMALE	1	Alive	older	Stage I	II	1.72935	Wild	Wild	Wild	Wild	Wild	Wild	Wild	Wild	Wild	Wild	Wild	Wild	Wild	Wild	Wild
TCGA-67-6216	FEMALE	1	Alive	older	Stage I	II	0.860597	Wild	Wild	Wild	Wild	Wild	Wild	Wild	Wild	Wild	Wild	Wild	Wild	Wild	Wild	Wild
TCGA-69-7760	MALE	1	Alive	older	Stage II	II	1.33703	Mutation	Mutation	Wild	Wild	Wild	Wild	Wild	Wild	Wild	Wild	Wild	Wild	Wild	Wild	Wild
TCGA-69-7973	FEMALE	4	Alive	younger	Stage I	II	2.79099	Wild	Wild	Mutation	Wild	Wild	Wild	Wild	Wild	Wild	Wild	Wild	Wild	Wild	Wild	Wild
TCGA-69-7974	FEMALE	4	Alive	older	Stage III	II	3.64082	Mutation	Wild	Mutation	Wild	Wild	Wild	Wild	Wild	Wild	Wild	Wild	Wild	Wild	Wild	Wild
TCGA-69-7978	MALE	2	Alive	older	Stage II	II	3.82621	Mutation	Wild	Mutation	Wild	Wild	Wild	Wild	Wild	Wild	Wild	Wild	Wild	Wild	Wild	Wild
TCGA-69-7980	FEMALE	4	Alive	older	Stage I	II	4.27563	Mutation	Wild	Mutation	Wild	Wild	Wild	Wild	Wild	Wild	Wild	Wild	Wild	Wild	Wild	Wild
TCGA-69-8253	FEMALE	4	Alive	older	Stage II	II	2.04669	Wild	Wild	Mutation	Wild	Wild	Wild	Wild	Wild	Wild	Wild	Mutation	Wild	Wild	Wild	Wild
TCGA-69-8255	MALE	2	Alive	older	Stage I	II	2.93198	Wild	Wild	Wild	Wild	Wild	Wild	Mutation	Wild	Wild	Wild	Wild	Wild	Wild	Wild	Wild
TCGA-73-4658	FEMALE	3	Dead	older	Stage I	II	3.13145	Wild	Wild	Wild	Wild	Wild	Wild	Wild	Wild	Wild	Wild	Wild	Wild	Wild	Wild	Wild
TCGA-73-4659	MALE	3	Dead	older	Stage III	II	2.53343	Wild	Wild	Wild	Wild	Wild	Wild	Wild	Wild	Wild	Wild	Wild	Mutation	Wild	Wild	Wild
TCGA-73-4666	FEMALE	4	Alive	older	Stage IV	II	3.14009	Wild	Wild	Wild	Wild	Wild	Wild	Wild	Wild	Wild	Wild	Mutation	Wild	Wild	Wild	Wild
TCGA-73-4668	FEMALE	4	Alive	older	Stage II	II	3.42096	Wild	Wild	Wild	Wild	Wild	Wild	Wild	Wild	Wild	Wild	Wild	Wild	Wild	Wild	Wild
TCGA-73-4670	FEMALE	4	Alive	older	Stage IV	II	3.14439	Wild	Wild	Mutation	Wild	Wild	Wild	Mutation	Wild	Wild	Wild	Mutation	Mutation	Wild	Wild	Wild
TCGA-73-4675	MALE	4	Dead	older	Stage III	II	1.32193	Wild	Wild	Wild	Wild	Wild	Wild	Wild	Wild	Wild	Wild	Wild	Wild	Wild	Wild	Wild
TCGA-73-4676	MALE	4	Dead	younger	Stage II	II	1.62244	Mutation	Wild	Wild	Wild	Wild	Wild	Wild	Wild	Wild	Mutation	Mutation	Wild	Wild	Wild	Wild
TCGA-75-5126	FEMALE	4	Alive	younger	Stage III	II	3.82889	Wild	Wild	Mutation	Wild	Wild	Wild	Wild	Wild	Wild	Wild	Wild	Wild	Wild	Wild	Wild
TCGA-75-5147	FEMALE	1	Alive	younger	Stage I	II	0.980891	Mutation	Wild	Wild	Wild	Wild	Wild	Wild	Wild	Wild	Wild	Wild	Wild	Wild	Wild	Wild
TCGA-75-6207	MALE	3	Dead	younger	Stage III	II	1.14439	Mutation	Mutation	Wild	Wild	Wild	Wild	Wild	Wild	Wild	Wild	Wild	Wild	Wild	Wild	Wild
TCGA-75-6211	FEMALE	2	Dead	younger	Stage I	II	3.23991	Mutation	Wild	Wild	Wild	Wild	Wild	Wild	Wild	Wild	Mutation	Wild	Wild	Wild	Wild	Wild
TCGA-75-6212	FEMALE	1	Dead	younger	Stage II	II	0.584963	Wild	Wild	Wild	Wild	Wild	Wild	Wild	Wild	Wild	Wild	Wild	Wild	Wild	Wild	Wild
TCGA-75-7027	MALE	2	Alive	younger	Stage I	II	2.62859	Wild	Wild	Mutation	Wild	Wild	Wild	Wild	Wild	Wild	Wild	Mutation	Wild	Wild	Wild	Wild
TCGA-75-7031	FEMALE	3	Alive	younger	Stage I	II	2.44556	Mutation	Wild	Wild	Wild	Wild	Wild	Wild	Wild	Wild	Wild	Wild	Mutation	Wild	Wild	Wild
TCGA-78-7145	FEMALE	4	Dead	older	Stage IV	II	2.3594	Mutation	Wild	Mutation	Wild	Wild	Wild	Wild	Wild	Wild	Wild	Wild	Wild	Wild	Wild	Wild
TCGA-78-7146	FEMALE	4	Dead	older	Stage III	II	3.14439	Mutation	Wild	Wild	Wild	Wild	Wild	Mutation	Mutation	Wild	Wild	Mutation	Wild	Wild	Wild	Wild
TCGA-78-7148	MALE	2	Dead	older	Stage II	II	2.61626	Wild	Wild	Mutation	Wild	Wild	Wild	Wild	Wild	Wild	Wild	Wild	Mutation	Wild	Wild	Wild
TCGA-78-7150	MALE	4	Dead	older	Stage II	II	3.31049	Mutation	Wild	Wild	Wild	Wild	Mutation	Wild	Wild	Wild	Wild	Wild	Wild	Wild	Wild	Wild
TCGA-78-7154	MALE	4	Dead	older	Stage III	II	2.53998	Mutation	Wild	Wild	Wild	Mutation	Wild	Wild	Wild	Wild	Wild	Mutation	Wild	Wild	Wild	Wild
TCGA-78-7159	FEMALE	4	Alive	older	Stage I	II	2.91698	Wild	Wild	Wild	Wild	Wild	Wild	Wild	Wild	Wild	Wild	Wild	Mutation	Wild	Wild	Wild
TCGA-78-7163	MALE	4	Alive	older	Stage I	II	0.559427	Wild	Wild	Wild	Wild	Wild	Wild	Wild	Wild	Wild	Wild	Wild	Wild	Wild	Wild	Wild
TCGA-78-7166	MALE	3	Dead	older	Stage II	II	2.53998	Wild	Wild	Mutation	Wild	Wild	Wild	Wild	Wild	Wild	Wild	Mutation	Wild	Mutation	Wild	Wild
TCGA-78-7220	FEMALE	2	Dead	older	Stage III	II	4.24992	Mutation	Wild	Wild	Wild	Mutation	Wild	Wild	Wild	Wild	Wild	Wild	Mutation	Mutation	Wild	Wild
TCGA-78-7536	MALE	4	Dead	older	Stage III	II	3.83422	Mutation	Wild	Wild	Wild	Wild	Wild	Wild	Wild	Wild	Wild	Wild	Wild	Wild	Wild	Wild
TCGA-78-7542	MALE	2	Dead	older	Stage I	II	3.14439	Mutation	Wild	Wild	Wild	Wild	Wild	Wild	Wild	Wild	Mutation	Wild	Wild	Wild	Wild	Wild
TCGA-78-8640	MALE	2	Alive	older	Stage II	II	4.13362	Mutation	Wild	Wild	Wild	Wild	Mutation	Wild	Wild	Wild	Wild	Wild	Wild	Wild	Wild	Wild
TCGA-78-8655	FEMALE	4	Alive	older	Stage I	II	1.71786	Wild	Wild	Mutation	Wild	Wild	Wild	Wild	Wild	Wild	Wild	Wild	Wild	Wild	Wild	Wild
TCGA-78-8660	MALE	4	Dead	older	Stage II	II	2.72935	Mutation	Wild	Wild	Mutation	Wild	Wild	Wild	Wild	Wild	Wild	Wild	Wild	Wild	Wild	Wild
TCGA-80-5607	FEMALE	3	Alive	older	Stage II	II	1.88136	Wild	Wild	Wild	Mutation	Wild	Wild	Wild	Mutation	Wild	Wild	Wild	Wild	Wild	Wild	Wild
TCGA-80-5608	FEMALE	2	Alive	older	Stage I	II	2.24393	Wild	Wild	Mutation	Wild	Wild	Wild	Wild	Wild	Wild	Wild	Wild	Mutation	Wild	Wild	Wild
TCGA-80-5611	MALE	4	Alive	older	Stage I	II	2.45943	Wild	Wild	Wild	Wild	Wild	Wild	Wild	Wild	Wild	Wild	Wild	Wild	Wild	Wild	Wild
TCGA-83-5908	FEMALE	4	Alive	older	Stage I	II	2.66496	Mutation	Wild	Mutation	Wild	Wild	Wild	Wild	Wild	Wild	Wild	Wild	Wild	Wild	Wild	Wild
TCGA-86-7711	MALE	2	Dead	older	Stage II	II	2.52026	Mutation	Wild	Wild	Wild	Wild	Wild	Wild	Wild	Wild	Wild	Wild	Wild	Wild	Wild	Wild
TCGA-86-7955	MALE	1	Alive	older	Stage I	II	2.99048	Mutation	Wild	Wild	Wild	Wild	Wild	Wild	Wild	Wild	Wild	Wild	Wild	Wild	Wild	Wild
TCGA-86-8054	MALE	2	Alive	older	Stage II	II	2.57862	Wild	Wild	Mutation	Wild	Wild	Wild	Wild	Wild	Wild	Wild	Wild	Mutation	Wild	Wild	Wild
TCGA-86-8055	MALE	2	Dead	older	Stage II	II	0.980891	Mutation	Mutation	Wild	Wild	Wild	Wild	Wild	Wild	Wild	Wild	Wild	Wild	Wild	Wild	Wild
TCGA-86-8074	FEMALE	2	Alive	older	Stage II	II	1.38143	Mutation	Mutation	Wild	Wild	Wild	Wild	Wild	Wild	Mutation	Wild	Wild	Wild	Wild	Wild	Wild
TCGA-86-8075	FEMALE	1	Dead	older	Stage I	II	1	Wild	Mutation	Wild	Wild	Wild	Wild	Wild	Wild	Wild	Wild	Wild	Wild	Wild	Wild	Wild
TCGA-86-8358	MALE	2	Alive	younger	Stage I	II	4.70044	Mutation	Wild	Wild	Wild	Wild	Wild	Wild	Wild	Mutation	Wild	Mutation	Wild	Wild	Mutation	Wild
TCGA-86-8359	MALE	2	Dead	older	Stage III	II	2.19502	Wild	Wild	Mutation	Wild	Wild	Wild	Wild	Wild	Wild	Wild	Wild	Mutation	Wild	Wild	Wild
TCGA-86-8585	MALE	1	Alive	older	Stage I	II	3.79099	Mutation	Wild	Wild	Wild	Wild	Wild	Wild	Wild	Wild	Wild	Wild	Wild	Wild	Wild	Wild
TCGA-86-8672	MALE	1	Dead	older	Stage II	II	2.927	Mutation	Wild	Wild	Wild	Wild	Wild	Wild	Wild	Wild	Wild	Mutation	Wild	Wild	Wild	Wild
TCGA-86-8673	MALE	2	Alive	older	Stage I	II	3.55297	Mutation	Wild	Wild	Wild	Wild	Wild	Wild	Wild	Wild	Wild	Wild	Wild	Wild	Wild	Wild
TCGA-86-8674	MALE	4	Alive	younger	Stage II	II	2.87619	Wild	Wild	Mutation	Wild	Wild	Wild	Wild	Wild	Wild	Wild	Mutation	Wild	Wild	Wild	Wild
TCGA-86-A4JF	MALE	4	Dead	older	Stage II	II	4.96639	Mutation	Wild	Mutation	Wild	Wild	Wild	Mutation	Wild	Wild	Wild	Wild	Wild	Wild	Wild	Wild
TCGA-91-6831	MALE	2	Alive	older	Stage I	II	2.83954	Mutation	Wild	Wild	Wild	Wild	Mutation	Wild	Wild	Wild	Wild	Wild	Wild	Wild	Wild	Wild
TCGA-91-6836	FEMALE	2	Alive	older	Stage I	II	3.40312	Mutation	Wild	Mutation	Wild	Mutation	Wild	Wild	Wild	Wild	Wild	Wild	Wild	Wild	Wild	Wild
TCGA-91-6847	FEMALE	3	Alive	older	Stage I	II	1.30666	Mutation	Wild	Wild	Wild	Wild	Wild	Wild	Wild	Mutation	Wild	Wild	Wild	Wild	Wild	Wild
TCGA-91-6848	MALE	4	Alive	older	Stage III	II	3.75207	Mutation	Wild	Wild	Wild	Wild	Wild	Mutation	Wild	Wild	Wild	Mutation	Wild	Mutation	Wild	Wild
TCGA-91-8499	FEMALE	2	Alive	older	Stage I	II	3.074	Mutation	Wild	Wild	Wild	Wild	Wild	Wild	Wild	Wild	Wild	Wild	Wild	Wild	Wild	Wild
TCGA-91-A4BC	MALE	4	Alive	older	Stage II	II	3.43857	Wild	Wild	Wild	Wild	Wild	Wild	Wild	Wild	Wild	Wild	Wild	Wild	Wild	Wild	Wild
TCGA-93-8067	MALE	4	Alive	older	Stage I	II	3.58496	Mutation	Wild	Mutation	Wild	Wild	Wild	Wild	Wild	Wild	Wild	Wild	Wild	Wild	Wild	Wild
TCGA-93-A4JQ	MALE	3	Alive	younger	Stage I	II	2.074	Wild	Wild	Wild	Wild	Wild	Wild	Wild	Wild	Wild	Wild	Wild	Wild	Wild	Wild	Wild
TCGA-95-7039	FEMALE	2	Alive	older	Stage II	II	4.84351	Mutation	Mutation	Mutation	Wild	Wild	Wild	Mutation	Wild	Wild	Wild	Wild	Wild	Wild	Wild	Mutation
TCGA-95-7043	FEMALE	4	Dead	older	Stage I	II	4.63319	Mutation	Wild	Wild	Wild	Wild	Wild	Wild	Wild	Wild	Mutation	Mutation	Wild	Wild	Wild	Wild
TCGA-95-7562	MALE	3	Dead	older	Stage II	II	3.3557	Wild	Wild	Mutation	Wild	Wild	Wild	Wild	Wild	Mutation	Wild	Wild	Wild	Wild	Wild	Wild
TCGA-95-7944	MALE	2	Alive	older	Stage I	II	2.55297	Mutation	Wild	Wild	Wild	Wild	Wild	Wild	Wild	Wild	Mutation	Wild	Wild	Wild	Wild	Wild
TCGA-95-7947	MALE	4	Alive	older	Stage I	II	3.64082	Mutation	Mutation	Wild	Wild	Wild	Wild	Wild	Mutation	Mutation	Wild	Mutation	Wild	Wild	Wild	Wild
TCGA-95-8494	MALE	5	Alive	older	Stage II	II	1.59756	Mutation	Wild	Wild	Wild	Wild	Wild	Wild	Wild	Wild	Wild	Wild	Wild	Wild	Wild	Wild
TCGA-95-A4VK	FEMALE	3	Alive	older	Stage III	II	2.77998	Wild	Wild	Mutation	Wild	Wild	Wild	Wild	Wild	Wild	Wild	Wild	Wild	Wild	Wild	Wild
TCGA-95-A4VN	FEMALE	4	Alive	older	Stage II	II	3.5562	Wild	Wild	Mutation	Wild	Wild	Wild	Wild	Wild	Wild	Wild	Wild	Wild	Wild	Wild	Wild
TCGA-97-7554	FEMALE	3	Alive	older	Stage III	II	3.42096	Mutation	Wild	Mutation	Wild	Wild	Wild	Wild	Wild	Wild	Wild	Wild	Wild	Wild	Wild	Wild
TCGA-97-8171	MALE	2	Alive	older	Stage IV	II	1.19502	Wild	Mutation	Wild	Wild	Wild	Wild	Wild	Wild	Wild	Wild	Wild	Wild	Wild	Wild	Wild
TCGA-97-8175	FEMALE	3	Alive	older	Stage I	II	0.752072	Mutation	Wild	Wild	Wild	Wild	Wild	Wild	Wild	Wild	Wild	Wild	Wild	Wild	Wild	Mutation
TCGA-97-8176	MALE	4	Dead	older	Stage III	II	2.10962	Wild	Wild	Mutation	Wild	Wild	Wild	Wild	Wild	Wild	Wild	Mutation	Wild	Wild	Mutation	Wild
TCGA-97-8177	FEMALE	1	Alive	older	Stage I	II	0.90182	Wild	Mutation	Wild	Wild	Wild	Wild	Wild	Mutation	Wild	Wild	Wild	Wild	Wild	Wild	Wild
TCGA-97-8547	FEMALE	1	Alive	older	Stage III	II	1.19502	Wild	Mutation	Wild	Wild	Wild	Wild	Wild	Wild	Wild	Wild	Wild	Wild	Wild	Wild	Wild
TCGA-99-8025	FEMALE	4	Alive	older	Stage III	II	3.5562	Mutation	Wild	Mutation	Wild	Wild	Wild	Wild	Wild	Mutation	Wild	Wild	Wild	Wild	Wild	Wild
TCGA-99-8028	FEMALE	4	Alive	younger	Stage I	II	3.50027	Mutation	Wild	Mutation	Wild	Wild	Wild	Wild	Wild	Wild	Wild	Wild	Wild	Wild	Wild	Wild
TCGA-99-8032	MALE	2	Alive	older	Stage I	II	3.30282	Wild	Wild	Mutation	Wild	Wild	Wild	Wild	Wild	Wild	Wild	Wild	Mutation	Wild	Wild	Wild
TCGA-99-8033	FEMALE	1	Dead	older	Stage IV	II	2.23589	Mutation	Wild	Wild	Wild	Wild	Wild	Wild	Wild	Wild	Wild	Mutation	Wild	Wild	Wild	Wild
TCGA-J2-A4AD	FEMALE	2	Dead	older	Stage I	II	3.03747	Mutation	Wild	Wild	Wild	Wild	Wild	Wild	Wild	Wild	Wild	Wild	Wild	Wild	Wild	Wild
TCGA-L4-A4E5	FEMALE	4	Alive	younger	Stage I	II	3.06041	Mutation	Wild	Wild	Wild	Wild	Wild	Wild	Wild	Mutation	Mutation	Wild	Wild	Wild	Wild	Wild
TCGA-L9-A443	FEMALE	4	Dead	older	Stage I	II	2.79647	Wild	Wild	Mutation	Wild	Wild	Wild	Wild	Wild	Wild	Wild	Wild	Wild	Wild	Wild	Wild
TCGA-L9-A5IP	FEMALE	4	Dead	younger	Stage IV	II	2.91194	Mutation	Wild	Wild	Wild	Wild	Wild	Wild	Wild	Wild	Wild	Mutation	Wild	Wild	Wild	Wild
TCGA-L9-A743	MALE	2	Alive	older	Stage II	II	1.90182	Mutation	Wild	Wild	Wild	Wild	Wild	Wild	Wild	Wild	Mutation	Wild	Wild	Wild	Wild	Wild
TCGA-MN-A4N4	MALE	2	Alive	older	Stage I	II	5.11402	Wild	Wild	Wild	Wild	Wild	Wild	Wild	Wild	Wild	Wild	Wild	Wild	Wild	Wild	Wild
TCGA-MN-A4N5	MALE	4	Alive	older	Stage I	II	3.47659	Mutation	Wild	Mutation	Wild	Wild	Wild	Wild	Wild	Wild	Wild	Wild	Wild	Wild	Wild	Wild
TCGA-MP-A4SV	MALE	2	Dead	older	Stage I	II	3.10522	Mutation	Wild	Wild	Wild	Wild	Wild	Wild	Wild	Wild	Wild	Wild	Wild	Wild	Wild	Wild
TCGA-MP-A4SY	MALE	4	Dead	older	Stage II	II	2.21968	Wild	Wild	Mutation	Wild	Wild	Wild	Wild	Mutation	Wild	Mutation	Wild	Wild	Wild	Wild	Wild
TCGA-MP-A4T7	FEMALE	4	Dead	older	Stage IV	II	2.06496	Wild	Wild	Mutation	Wild	Wild	Wild	Wild	Wild	Wild	Wild	Mutation	Wild	Wild	Wild	Wild
TCGA-MP-A4T8	MALE	3	Dead	older	Stage III	II	1.89162	Mutation	Wild	Mutation	Wild	Wild	Wild	Wild	Wild	Wild	Wild	Wild	Mutation	Wild	Wild	Wild
TCGA-MP-A4TA	FEMALE	4	Dead	older	Stage I	II	3.19916	Mutation	Wild	Wild	Wild	Wild	Wild	Wild	Wild	Wild	Wild	Wild	Wild	Wild	Wild	Wild
TCGA-MP-A4TC	MALE	3	Dead	older	Stage III	II	2.76888	Mutation	Wild	Wild	Wild	Wild	Wild	Wild	Wild	Wild	Wild	Wild	Wild	Wild	Wild	Wild
TCGA-MP-A4TE	MALE	4	Dead	older	Stage II	II	2.00946	Wild	Wild	Mutation	Wild	Wild	Wild	Wild	Wild	Wild	Wild	Mutation	Mutation	Wild	Wild	Wild
TCGA-MP-A4TF	FEMALE	4	Dead	older	Stage II	II	3.37412	Mutation	Wild	Mutation	Wild	Wild	Wild	Wild	Wild	Wild	Wild	Wild	Wild	Wild	Wild	Wild
TCGA-MP-A4TI	MALE	3	Dead	older	Stage II	II	2.67094	Mutation	Wild	Mutation	Wild	Mutation	Wild	Wild	Mutation	Wild	Wild	Wild	Wild	Wild	Wild	Wild
TCGA-MP-A4TK	FEMALE	4	Dead	older	Stage II	II	3.18253	Mutation	Wild	Wild	Wild	Wild	Wild	Wild	Wild	Wild	Wild	Wild	Wild	Wild	Wild	Wild
TCGA-NJ-A4YP	MALE	5	Alive	older	Stage I	II	3.64689	Wild	Wild	Mutation	Wild	Wild	Wild	Wild	Wild	Wild	Wild	Wild	Mutation	Wild	Wild	Wild
TCGA-NJ-A4YQ	FEMALE	4	Alive	older	Stage I	II	4.70044	Wild	Wild	Wild	Wild	Wild	Wild	Wild	Wild	Wild	Wild	Mutation	Wild	Wild	Wild	Wild
TCGA-NJ-A55R	MALE	3	Alive	older	Stage I	II	2.81816	Wild	Wild	Mutation	Wild	Wild	Wild	Wild	Wild	Wild	Wild	Mutation	Wild	Wild	Wild	Wild
TCGA-NJ-A7XG	MALE	3	Alive	younger	Stage III	II	0.752072	Wild	Wild	Wild	Wild	Wild	Wild	Wild	Wild	Wild	Wild	Wild	Wild	Wild	Wild	Wild
TCGA-05-4249	MALE	3	Alive	older	Stage I	I	3.04209	Wild	Wild	Mutation	Mutation	Wild	Wild	Wild	Mutation	Wild	Wild	Wild	Wild	Wild	Wild	Wild
TCGA-05-4384	MALE	3	Alive	older	Stage III	I	1.93198	Wild	Wild	Wild	Wild	Wild	Wild	Wild	Wild	Wild	Wild	Mutation	Wild	Wild	Wild	Wild
TCGA-05-4396	MALE	3	Dead	older	Stage III	I	2.49354	Mutation	Wild	Wild	Wild	Wild	Wild	Wild	Wild	Wild	Wild	Wild	Wild	Wild	Wild	Wild
TCGA-05-4403	MALE	3	Alive	older	Stage I	I	1.98089	Wild	Wild	Wild	Wild	Wild	Wild	Wild	Wild	Wild	Wild	Wild	Wild	Mutation	Mutation	Wild
TCGA-05-4405	FEMALE	4	Alive	older	Stage I	I	3.2115	Mutation	Wild	Wild	Wild	Wild	Wild	Wild	Wild	Wild	Wild	Wild	Wild	Wild	Wild	Wild
TCGA-05-4410	MALE	4	Alive	older	Stage I	I	4.64537	Mutation	Mutation	Wild	Mutation	Mutation	Wild	Wild	Wild	Wild	Wild	Wild	Wild	Wild	Wild	Wild
TCGA-05-4417	FEMALE	4	Alive	older	Stage I	I	2.93198	Wild	Wild	Mutation	Wild	Wild	Wild	Wild	Wild	Wild	Wild	Wild	Mutation	Wild	Wild	Wild
TCGA-05-4422	MALE	4	Alive	older	Stage I	I	0.90182	Wild	Wild	Wild	Wild	Wild	Wild	Wild	Wild	Wild	Wild	Wild	Mutation	Wild	Wild	Wild
TCGA-05-4424	MALE	4	Alive	older	Stage II	I	4.05357	Mutation	Wild	Wild	Wild	Wild	Wild	Wild	Wild	Wild	Mutation	Wild	Wild	Mutation	Wild	Wild
TCGA-05-4427	FEMALE	4	Alive	older	Stage II	I	4.52521	Mutation	Wild	Mutation	Wild	Wild	Wild	Wild	Wild	Wild	Wild	Wild	Wild	Wild	Wild	Wild
TCGA-05-4432	MALE	2	Alive	older	Stage II	I	3.7605	Mutation	Wild	Wild	Wild	Mutation	Wild	Mutation	Wild	Wild	Wild	Wild	Wild	Wild	Wild	Wild
TCGA-05-4433	MALE	3	Alive	older	Stage I	I	0.860597	Mutation	Wild	Mutation	Wild	Wild	Wild	Wild	Wild	Wild	Wild	Wild	Wild	Wild	Wild	Wild
TCGA-05-5423	MALE	3	Alive	older	Stage II	I	2.13578	Mutation	Wild	Wild	Wild	Wild	Wild	Wild	Wild	Wild	Wild	Wild	Wild	Wild	Wild	Wild
TCGA-05-5715	FEMALE	1	Alive	older	Stage I	I	1.7855	Wild	Wild	Wild	Wild	Wild	Wild	Wild	Wild	Wild	Wild	Wild	Wild	Wild	Wild	Mutation
TCGA-35-3615	MALE	1	Alive	older	Stage I	I	1.91194	Wild	Wild	Mutation	Wild	Wild	Wild	Wild	Wild	Wild	Wild	Mutation	Wild	Mutation	Wild	Wild
TCGA-38-4626	FEMALE	2	Alive	older	Stage I	I	2.68281	Wild	Wild	Wild	Wild	Mutation	Wild	Wild	Wild	Wild	Wild	Wild	Wild	Wild	Wild	Wild
TCGA-38-4628	FEMALE	1	Dead	older	Stage II	I	1.9419	Wild	Mutation	Wild	Wild	Wild	Wild	Wild	Wild	Wild	Wild	Wild	Wild	Wild	Wild	Wild
TCGA-38-6178	FEMALE	1	Alive	older	Stage III	I	1.17834	Mutation	Mutation	Wild	Wild	Wild	Wild	Wild	Wild	Wild	Wild	Wild	Wild	Wild	Wild	Wild
TCGA-38-7271	FEMALE	4	Dead	older	Stage I	I	1.24393	Wild	Wild	Wild	Wild	Wild	Wild	Wild	Wild	Wild	Wild	Wild	Wild	Wild	Wild	Wild
TCGA-44-2655	FEMALE	3	Alive	older	Stage I	I	2.17834	Wild	Wild	Wild	Wild	Wild	Wild	Wild	Wild	Wild	Wild	Mutation	Wild	Wild	Wild	Wild
TCGA-44-2656	MALE	4	Alive	older	Stage I	I	4.10522	Mutation	Wild	Wild	Wild	Mutation	Wild	Wild	Wild	Wild	Wild	Wild	Wild	Wild	Wild	Mutation
TCGA-44-2657	FEMALE	4	Alive	older	Stage I	I	3.31049	Wild	Wild	Wild	Wild	Wild	Wild	Wild	Wild	Wild	Mutation	Wild	Wild	Wild	Mutation	Wild
TCGA-44-2659	FEMALE	4	Alive	older	Stage II	I	3.43507	Wild	Wild	Wild	Wild	Wild	Wild	Wild	Wild	Wild	Wild	Wild	Wild	Wild	Wild	Wild
TCGA-44-2661	FEMALE	1	Alive	older	Stage I	I	0.839535	Wild	Mutation	Wild	Wild	Wild	Wild	Wild	Wild	Wild	Wild	Wild	Wild	Wild	Wild	Wild
TCGA-44-5643	MALE	2	Alive	older	Stage III	I	1.922	Wild	Wild	Wild	Wild	Wild	Wild	Wild	Mutation	Wild	Wild	Wild	Wild	Wild	Wild	Wild
TCGA-44-5644	FEMALE	2	Alive	older	Stage I	I	4.46288	Mutation	Wild	Wild	Wild	Wild	Wild	Wild	Wild	Wild	Mutation	Wild	Wild	Wild	Wild	Wild
TCGA-44-5645	FEMALE	3	Alive	older	Stage I	I	0.921997	Mutation	Mutation	Wild	Wild	Wild	Wild	Wild	Mutation	Wild	Wild	Wild	Wild	Wild	Wild	Wild
TCGA-44-6146	MALE	3	Alive	older	Stage II	I	0.752072	Wild	Wild	Wild	Wild	Wild	Wild	Wild	Wild	Wild	Wild	Wild	Wild	Wild	Wild	Wild
TCGA-44-6147	FEMALE	3	Alive	older	Stage I	I	1.65896	Wild	Wild	Wild	Wild	Wild	Wild	Wild	Wild	Wild	Wild	Wild	Wild	Wild	Wild	Wild
TCGA-44-6148	MALE	3	Alive	older	Stage I	I	0.211504	Wild	Wild	Wild	Wild	Wild	Wild	Wild	Wild	Wild	Wild	Wild	Wild	Wild	Wild	Wild
TCGA-44-6774	FEMALE	2	Alive	older	Stage III	I	2.86581	Mutation	Wild	Wild	Mutation	Wild	Wild	Wild	Wild	Wild	Wild	Wild	Wild	Wild	Wild	Wild
TCGA-44-6775	FEMALE	4	Alive	older	Stage I	I	1.27563	Mutation	Wild	Wild	Wild	Wild	Wild	Wild	Wild	Mutation	Mutation	Wild	Wild	Wild	Wild	Wild
TCGA-44-6776	FEMALE	4	Alive	older	Stage I	I	2.45251	Wild	Wild	Mutation	Wild	Mutation	Wild	Wild	Wild	Wild	Wild	Mutation	Mutation	Wild	Wild	Wild
TCGA-44-6778	MALE	4	Alive	older	Stage I	I	3.26777	Mutation	Wild	Wild	Wild	Wild	Wild	Wild	Wild	Wild	Wild	Mutation	Mutation	Wild	Wild	Wild
TCGA-44-7659	MALE	2	Alive	older	Stage I	I	2.08299	Wild	Wild	Wild	Wild	Wild	Wild	Wild	Wild	Wild	Wild	Wild	Wild	Mutation	Wild	Wild
TCGA-44-7671	MALE	3	Alive	older	Stage I	I	2.61626	Wild	Wild	Mutation	Wild	Wild	Wild	Wild	Wild	Wild	Wild	Mutation	Mutation	Wild	Mutation	Wild
TCGA-44-8117	FEMALE	4	Alive	older	Stage I	I	4.15295	Mutation	Wild	Mutation	Wild	Wild	Wild	Wild	Wild	Wild	Wild	Wild	Wild	Mutation	Wild	Wild
TCGA-44-8120	MALE	5	Alive	older	Stage I	I	3.84483	Mutation	Wild	Wild	Wild	Wild	Wild	Wild	Wild	Wild	Wild	Wild	Mutation	Wild	Wild	Wild
TCGA-44-A479	FEMALE	4	Alive	older	Stage I	I	2.98089	Mutation	Wild	Wild	Wild	Wild	Wild	Wild	Wild	Wild	Wild	Wild	Mutation	Wild	Wild	Wild
TCGA-44-A47B	MALE	3	Alive	older	Stage I	I	1.10962	Wild	Wild	Wild	Wild	Wild	Wild	Wild	Wild	Wild	Wild	Wild	Wild	Wild	Wild	Mutation
TCGA-44-A47G	FEMALE	4	Alive	older	Stage I	I	1.55943	Mutation	Wild	Wild	Wild	Wild	Wild	Wild	Wild	Wild	Wild	Wild	Wild	Wild	Wild	Wild
TCGA-44-A4SS	MALE	4	Alive	older	Stage I	I	3.56264	Mutation	Wild	Wild	Wild	Wild	Wild	Wild	Wild	Wild	Wild	Mutation	Wild	Wild	Wild	Wild
TCGA-44-A4SU	FEMALE	4	Dead	older	Stage I	I	2.11839	Mutation	Mutation	Wild	Wild	Wild	Wild	Wild	Wild	Wild	Wild	Wild	Wild	Wild	Wild	Wild
TCGA-49-4486	MALE	3	Dead	older	Stage I	I	2.074	Wild	Wild	Wild	Wild	Wild	Wild	Wild	Wild	Wild	Wild	Mutation	Mutation	Wild	Wild	Wild
TCGA-49-4490	FEMALE	3	Dead	younger	Stage III	I	1.074	Mutation	Mutation	Wild	Wild	Wild	Wild	Wild	Wild	Wild	Wild	Wild	Wild	Wild	Wild	Wild
TCGA-49-4501	FEMALE	1	Dead	older	Stage I	I	1.05585	Wild	Mutation	Wild	Wild	Wild	Wild	Wild	Wild	Wild	Wild	Wild	Wild	Wild	Wild	Wild
TCGA-49-4510	FEMALE	2	Dead	older	Stage II	I	1.05585	Wild	Wild	Mutation	Wild	Wild	Wild	Wild	Wild	Wild	Wild	Wild	Wild	Wild	Wild	Wild
TCGA-49-4512	FEMALE	1	Dead	older	Stage III	I	0.921997	Wild	Wild	Wild	Wild	Wild	Wild	Wild	Wild	Wild	Wild	Wild	Wild	Wild	Wild	Wild
TCGA-49-6744	FEMALE	4	Alive	older	Stage II	I	2.54649	Wild	Wild	Wild	Wild	Wild	Wild	Wild	Wild	Wild	Wild	Wild	Wild	Wild	Wild	Wild
TCGA-49-6767	FEMALE	2	Alive	younger	Stage II	I	3.46975	Mutation	Wild	Wild	Wild	Wild	Wild	Wild	Wild	Wild	Mutation	Wild	Wild	Wild	Wild	Wild
TCGA-49-AAR0	MALE	2	Alive	older	Stage I	I	2	Mutation	Wild	Wild	Wild	Wild	Wild	Wild	Wild	Wild	Wild	Mutation	Mutation	Wild	Wild	Wild
TCGA-49-AARN	FEMALE	5	Dead	older	Stage I	I	4.26974	Mutation	Wild	Wild	Mutation	Wild	Wild	Wild	Wild	Mutation	Wild	Wild	Wild	Wild	Wild	Wild
TCGA-49-AARR	MALE	3	Alive	older	Stage I	I	0.109624	Wild	Wild	Wild	Wild	Wild	Wild	Wild	Wild	Wild	Wild	Wild	Wild	Wild	Wild	Wild
TCGA-50-5055	FEMALE	4	Dead	older	Stage II	I	0.424498	Wild	Wild	Wild	Wild	Wild	Wild	Wild	Wild	Wild	Wild	Wild	Wild	Wild	Wild	Wild
TCGA-50-5066	MALE	1	Alive	older	Stage I	I	2.79647	Wild	Wild	Wild	Wild	Wild	Wild	Wild	Wild	Wild	Wild	Wild	Wild	Wild	Wild	Wild
TCGA-50-5930	MALE	3	Dead	younger	Stage III	I	4.67688	Wild	Wild	Wild	Mutation	Mutation	Wild	Wild	Wild	Wild	Wild	Wild	Wild	Wild	Wild	Wild
TCGA-50-5932	MALE	4	Dead	older	Stage II	I	1.47999	Wild	Wild	Mutation	Wild	Wild	Wild	Wild	Wild	Wild	Wild	Wild	Mutation	Wild	Wild	Wild
TCGA-50-5935	FEMALE	4	Dead	older	Stage I	I	1.71786	Wild	Wild	Wild	Wild	Wild	Wild	Wild	Wild	Wild	Wild	Wild	Wild	Wild	Wild	Wild
TCGA-50-5942	FEMALE	4	Alive	older	Stage I	I	1.27563	Wild	Wild	Wild	Mutation	Wild	Wild	Wild	Wild	Wild	Wild	Wild	Wild	Wild	Wild	Wild
TCGA-50-5944	FEMALE	4	Alive	older	Stage I	I	1.2115	Mutation	Mutation	Wild	Wild	Wild	Wild	Wild	Wild	Wild	Wild	Wild	Wild	Wild	Wild	Wild
TCGA-50-5946	MALE	4	Alive	older	Stage I	I	3.92949	Mutation	Wild	Wild	Mutation	Mutation	Wild	Wild	Wild	Wild	Mutation	Wild	Wild	Wild	Wild	Wild
TCGA-50-6593	FEMALE	4	Dead	younger	Stage III	I	2.98089	Wild	Wild	Wild	Wild	Wild	Wild	Wild	Wild	Wild	Mutation	Wild	Wild	Wild	Wild	Wild
TCGA-50-6597	FEMALE	1	Dead	older	Stage I	I	0.961526	Wild	Wild	Wild	Wild	Wild	Wild	Wild	Wild	Wild	Wild	Wild	Wild	Wild	Wild	Wild
TCGA-50-6673	FEMALE	1	Dead	older	Stage I	I	1.14439	Mutation	Wild	Wild	Wild	Wild	Wild	Wild	Wild	Wild	Wild	Wild	Wild	Wild	Wild	Wild
TCGA-50-8457	FEMALE	4	Alive	older	Stage I	I	1.25987	Wild	Wild	Wild	Wild	Wild	Wild	Wild	Wild	Wild	Mutation	Wild	Wild	Wild	Wild	Wild
TCGA-53-7626	FEMALE	4	Dead	older	Stage II	I	3.06041	Mutation	Wild	Wild	Wild	Wild	Wild	Wild	Wild	Wild	Wild	Wild	Wild	Wild	Wild	Wild
TCGA-53-A4EZ	MALE	3	Alive	older	Stage II	I	3.57862	Mutation	Wild	Wild	Mutation	Wild	Wild	Wild	Wild	Wild	Wild	Mutation	Wild	Wild	Wild	Wild
TCGA-55-1592	MALE	4	Dead	older	Stage I	I	3.57544	Mutation	Wild	Wild	Wild	Mutation	Wild	Wild	Wild	Wild	Mutation	Wild	Wild	Wild	Wild	Wild
TCGA-55-1594	MALE	2	Alive	older	Stage III	I	2.08299	Mutation	Wild	Wild	Wild	Wild	Wild	Wild	Wild	Wild	Wild	Wild	Wild	Wild	Wild	Wild
TCGA-55-1595	FEMALE	4	Alive	older	Stage I	I	3.02354	Wild	Wild	Mutation	Wild	Wild	Wild	Wild	Wild	Wild	Wild	Wild	Wild	Wild	Wild	Wild
TCGA-55-1596	MALE	2	Alive	older	Stage II	I	2.40312	Mutation	Wild	Wild	Wild	Wild	Wild	Wild	Wild	Wild	Wild	Wild	Wild	Wild	Wild	Wild
TCGA-55-5899	MALE	2	Alive	older	Stage II	I	3.42803	Mutation	Wild	Wild	Wild	Wild	Wild	Mutation	Wild	Wild	Wild	Mutation	Wild	Wild	Wild	Wild
TCGA-55-6642	MALE	2	Alive	older	Stage I	I	1.8501	Wild	Wild	Wild	Wild	Wild	Wild	Wild	Wild	Wild	Wild	Wild	Wild	Wild	Wild	Wild
TCGA-55-6972	MALE	2	Dead	older	Stage I	I	2.77998	Wild	Wild	Wild	Wild	Wild	Wild	Wild	Wild	Wild	Wild	Wild	Wild	Wild	Wild	Wild
TCGA-55-6980	MALE	1	Alive	older	Stage I	I	0.452512	Mutation	Mutation	Wild	Wild	Wild	Wild	Wild	Wild	Wild	Wild	Wild	Wild	Wild	Wild	Wild
TCGA-55-6983	MALE	4	Alive	older	Stage II	I	1.8501	Wild	Wild	Mutation	Wild	Wild	Wild	Wild	Wild	Wild	Wild	Wild	Mutation	Mutation	Wild	Wild
TCGA-55-7227	MALE	3	Dead	older	Stage III	I	2.16993	Mutation	Wild	Wild	Wild	Wild	Wild	Wild	Wild	Wild	Wild	Wild	Wild	Wild	Wild	Wild
TCGA-55-7281	FEMALE	4	Alive	older	Stage I	I	3.48678	Wild	Wild	Mutation	Wild	Wild	Wild	Wild	Wild	Wild	Wild	Wild	Wild	Mutation	Wild	Wild
TCGA-55-7283	FEMALE	3	Alive	older	Stage III	I	2.57862	Mutation	Wild	Mutation	Wild	Wild	Wild	Wild	Wild	Wild	Wild	Wild	Wild	Wild	Wild	Wild
TCGA-55-7284	MALE	3	Dead	older	Stage II	I	0.921997	Wild	Wild	Mutation	Wild	Wild	Wild	Wild	Wild	Wild	Wild	Wild	Wild	Wild	Wild	Wild
TCGA-55-7573	FEMALE	3	Alive	older	Stage I	I	1.10962	Wild	Wild	Wild	Wild	Wild	Wild	Wild	Wild	Wild	Wild	Wild	Wild	Wild	Wild	Wild
TCGA-55-7574	FEMALE	4	Dead	older	Stage I	I	2.7633	Mutation	Wild	Wild	Wild	Wild	Wild	Wild	Wild	Wild	Wild	Wild	Wild	Wild	Wild	Wild
TCGA-55-7576	MALE	2	Alive	older	Stage I	I	3.23589	Mutation	Wild	Mutation	Wild	Wild	Wild	Wild	Wild	Wild	Wild	Wild	Wild	Wild	Wild	Wild
TCGA-55-7724	FEMALE	4	Alive	older	Stage I	I	2.59128	Wild	Wild	Wild	Wild	Wild	Wild	Wild	Mutation	Wild	Mutation	Wild	Wild	Wild	Wild	Wild
TCGA-55-7725	FEMALE	3	Alive	older	Stage I	I	2.0282	Wild	Wild	Mutation	Wild	Wild	Wild	Wild	Wild	Wild	Wild	Wild	Wild	Wild	Wild	Wild
TCGA-55-7727	MALE	2	Alive	older	Stage III	I	2.67688	Mutation	Wild	Wild	Wild	Wild	Wild	Wild	Wild	Wild	Wild	Wild	Wild	Mutation	Wild	Wild
TCGA-55-7728	FEMALE	4	Alive	older	Stage I	I	1.65896	Wild	Wild	Mutation	Wild	Mutation	Wild	Wild	Wild	Wild	Wild	Wild	Wild	Wild	Wild	Wild
TCGA-55-7815	MALE	1	Alive	older	Stage I	I	2.06496	Wild	Wild	Mutation	Wild	Wild	Wild	Wild	Wild	Wild	Wild	Mutation	Wild	Mutation	Wild	Wild
TCGA-55-7816	FEMALE	1	Dead	younger	Stage IV	I	0.14439	Wild	Wild	Wild	Wild	Wild	Wild	Wild	Wild	Wild	Wild	Wild	Wild	Wild	Wild	Wild
TCGA-55-7907	MALE	3	Dead	older	Stage II	I	4.74359	Mutation	Wild	Mutation	Wild	Wild	Wild	Wild	Wild	Wild	Mutation	Wild	Wild	Wild	Wild	Wild
TCGA-55-7914	FEMALE	2	Dead	older	Stage II	I	2.29897	Mutation	Wild	Mutation	Wild	Wild	Wild	Wild	Wild	Wild	Wild	Wild	Wild	Wild	Wild	Wild
TCGA-55-8087	FEMALE	1	Alive	older	Stage I	I	0.729352	Wild	Wild	Wild	Wild	Wild	Wild	Wild	Wild	Wild	Wild	Wild	Wild	Wild	Wild	Wild
TCGA-55-8092	MALE	4	Dead	older	Stage II	I	3.69752	Mutation	Wild	Wild	Mutation	Wild	Wild	Wild	Mutation	Wild	Wild	Wild	Mutation	Wild	Wild	Wild
TCGA-55-8094	MALE	4	Alive	older	Stage IV	I	3.43155	Mutation	Wild	Mutation	Wild	Wild	Wild	Wild	Wild	Wild	Wild	Mutation	Wild	Wild	Wild	Wild
TCGA-55-8097	FEMALE	4	Alive	older	Stage I	I	1.80735	Wild	Wild	Mutation	Wild	Wild	Wild	Wild	Wild	Wild	Wild	Wild	Wild	Wild	Wild	Wild
TCGA-55-8206	MALE	1	Alive	older	Stage I	I	0.68281	Wild	Mutation	Wild	Wild	Wild	Wild	Wild	Wild	Wild	Wild	Wild	Wild	Wild	Wild	Wild
TCGA-55-8207	MALE	3	Alive	older	Stage I	I	2.96153	Wild	Wild	Mutation	Wild	Wild	Wild	Wild	Wild	Wild	Wild	Wild	Wild	Wild	Wild	Wild
TCGA-55-8208	FEMALE	2	Alive	older	Stage I	I	3.074	Mutation	Wild	Wild	Wild	Wild	Wild	Wild	Wild	Mutation	Wild	Wild	Wild	Wild	Wild	Wild
TCGA-55-8506	FEMALE	2	Alive	older	Stage II	I	5.32193	Mutation	Mutation	Wild	Mutation	Wild	Wild	Wild	Wild	Wild	Wild	Mutation	Wild	Wild	Wild	Wild
TCGA-55-8507	MALE	2	Alive	older	Stage I	I	4.60226	Mutation	Wild	Wild	Wild	Wild	Wild	Wild	Wild	Wild	Wild	Wild	Mutation	Wild	Wild	Wild
TCGA-55-8510	FEMALE	2	Alive	older	Stage I	I	2.98569	Mutation	Wild	Wild	Wild	Wild	Wild	Wild	Wild	Wild	Wild	Mutation	Wild	Wild	Wild	Wild
TCGA-55-8512	MALE	2	Dead	younger	Stage IV	I	1	Wild	Wild	Wild	Wild	Wild	Wild	Wild	Wild	Wild	Wild	Wild	Wild	Wild	Wild	Wild
TCGA-55-8513	FEMALE	1	Alive	older	Stage II	I	0.178337	Wild	Wild	Wild	Wild	Wild	Wild	Wild	Wild	Wild	Wild	Wild	Wild	Wild	Wild	Wild
TCGA-55-8514	FEMALE	4	Alive	older	Stage I	I	2.8501	Mutation	Wild	Mutation	Wild	Wild	Wild	Wild	Wild	Wild	Wild	Wild	Wild	Wild	Wild	Wild
TCGA-55-8616	FEMALE	4	Alive	older	Stage I	I	4.15508	Mutation	Wild	Mutation	Mutation	Wild	Wild	Wild	Wild	Wild	Wild	Wild	Wild	Wild	Wild	Wild
TCGA-55-8619	FEMALE	1	Alive	older	Stage II	I	0.634716	Wild	Wild	Wild	Wild	Wild	Wild	Wild	Wild	Wild	Wild	Wild	Wild	Wild	Wild	Wild
TCGA-55-8621	FEMALE	4	Alive	older	Stage I	I	1.27563	Wild	Wild	Wild	Wild	Wild	Wild	Wild	Wild	Wild	Wild	Wild	Wild	Wild	Wild	Wild
TCGA-55-A48X	FEMALE	4	Alive	older	Stage II	I	3.3557	Mutation	Wild	Wild	Wild	Wild	Wild	Wild	Wild	Wild	Wild	Wild	Wild	Wild	Wild	Wild
TCGA-55-A492	FEMALE	3	Alive	older	Stage I	I	3.06041	Wild	Wild	Wild	Wild	Wild	Wild	Wild	Wild	Wild	Wild	Mutation	Mutation	Wild	Wild	Wild
TCGA-55-A494	FEMALE	3	Alive	older	Stage I	I	2.65896	Wild	Wild	Mutation	Wild	Wild	Wild	Wild	Wild	Wild	Wild	Wild	Wild	Wild	Wild	Wild
TCGA-55-A4DG	MALE	4	Alive	older	Stage I	I	4.24192	Mutation	Wild	Wild	Wild	Wild	Wild	Wild	Wild	Wild	Mutation	Wild	Wild	Wild	Wild	Wild
TCGA-55-A57B	FEMALE	1	Alive	older	Stage I	I	0.961526	Mutation	Mutation	Wild	Wild	Wild	Wild	Wild	Wild	Mutation	Wild	Wild	Wild	Wild	Wild	Wild
TCGA-62-8395	FEMALE	1	Alive	older	Stage II	I	1.52026	Wild	Wild	Wild	Wild	Wild	Wild	Wild	Wild	Wild	Wild	Wild	Wild	Wild	Wild	Wild
TCGA-62-8397	FEMALE	1	Alive	older	Stage II	I	0.706269	Wild	Mutation	Wild	Wild	Wild	Wild	Wild	Wild	Wild	Wild	Wild	Wild	Wild	Wild	Wild
TCGA-62-A46P	MALE	4	Dead	older	Stage I	I	2.84483	Wild	Wild	Wild	Wild	Wild	Wild	Wild	Wild	Wild	Wild	Wild	Mutation	Wild	Wild	Wild
TCGA-62-A46R	FEMALE	4	Dead	older	Stage I	I	2.36678	Mutation	Wild	Mutation	Wild	Wild	Wild	Wild	Wild	Wild	Wild	Wild	Wild	Wild	Wild	Wild
TCGA-62-A46S	MALE	4	Dead	older	Stage I	I	1.89162	Wild	Wild	Mutation	Wild	Wild	Wild	Wild	Wild	Wild	Wild	Wild	Mutation	Wild	Wild	Wild
TCGA-62-A46U	FEMALE	1	Alive	older	Stage II	I	1.09192	Mutation	Mutation	Wild	Wild	Wild	Wild	Wild	Wild	Wild	Wild	Wild	Wild	Wild	Wild	Wild
TCGA-62-A470	MALE	3	Dead	older	Stage I	I	1.90182	Wild	Wild	Wild	Wild	Wild	Wild	Wild	Wild	Wild	Wild	Mutation	Mutation	Wild	Wild	Wild
TCGA-62-A472	MALE	2	Alive	older	Stage II	I	1.17834	Mutation	Wild	Wild	Mutation	Wild	Wild	Wild	Wild	Wild	Wild	Wild	Wild	Wild	Wild	Wild
TCGA-64-1680	MALE	3	Alive	older	Stage IV	I	1.17834	Wild	Wild	Wild	Wild	Wild	Wild	Wild	Wild	Wild	Wild	Wild	Wild	Wild	Wild	Wild
TCGA-64-1681	FEMALE	3	Dead	older	Stage I	I	1.4245	Mutation	Mutation	Wild	Wild	Wild	Wild	Wild	Wild	Wild	Wild	Wild	Wild	Wild	Wild	Wild
TCGA-64-5778	MALE	4	Alive	older	Stage I	I	3.54649	Mutation	Wild	Mutation	Wild	Wild	Wild	Wild	Wild	Wild	Wild	Wild	Wild	Wild	Wild	Wild
TCGA-64-5779	MALE	4	Alive	older	Stage III	I	3.21968	Wild	Wild	Wild	Wild	Wild	Wild	Wild	Wild	Wild	Wild	Wild	Wild	Wild	Wild	Wild
TCGA-67-3770	FEMALE	3	Alive	older	Stage I	I	2.50696	Mutation	Mutation	Wild	Wild	Wild	Wild	Wild	Wild	Wild	Wild	Wild	Wild	Mutation	Wild	Wild
TCGA-67-3771	FEMALE	4	Alive	older	Stage I	I	4.59913	Mutation	Wild	Wild	Wild	Wild	Wild	Wild	Wild	Wild	Wild	Mutation	Wild	Wild	Wild	Wild
TCGA-67-3773	FEMALE	3	Alive	older	Stage I	I	1.75207	Wild	Wild	Mutation	Wild	Wild	Wild	Wild	Wild	Wild	Wild	Wild	Wild	Wild	Wild	Wild
TCGA-67-3774	FEMALE	3	Alive	older	Stage I	I	1.64689	Wild	Wild	Mutation	Wild	Wild	Wild	Wild	Wild	Wild	Wild	Wild	Wild	Wild	Wild	Wild
TCGA-67-4679	MALE	4	Alive	older	Stage II	I	2.8865	Wild	Wild	Mutation	Wild	Wild	Wild	Wild	Wild	Wild	Wild	Wild	Wild	Wild	Wild	Wild
TCGA-67-6217	FEMALE	3	Alive	older	Stage II	I	2.45943	Wild	Mutation	Wild	Wild	Wild	Wild	Wild	Wild	Wild	Wild	Wild	Wild	Wild	Wild	Wild
TCGA-69-7761	MALE	3	Alive	older	Stage I	I	0.729352	Wild	Wild	Wild	Wild	Wild	Wild	Wild	Wild	Wild	Wild	Wild	Wild	Wild	Wild	Wild
TCGA-69-7763	MALE	4	Alive	older	Stage I	I	1.35199	Wild	Wild	Wild	Wild	Wild	Wild	Wild	Wild	Wild	Wild	Wild	Mutation	Wild	Wild	Wild
TCGA-69-7764	MALE	3	Alive	older	Stage I	I	1.50696	Wild	Wild	Wild	Wild	Wild	Wild	Wild	Wild	Wild	Mutation	Wild	Wild	Wild	Wild	Wild
TCGA-69-7765	MALE	4	Alive	older	Stage I	I	3.84747	Mutation	Mutation	Wild	Mutation	Wild	Wild	Wild	Wild	Wild	Mutation	Wild	Wild	Wild	Wild	Wild
TCGA-69-7979	FEMALE	2	Alive	older	Stage I	I	5.08858	Mutation	Wild	Wild	Wild	Wild	Wild	Wild	Wild	Wild	Mutation	Wild	Wild	Wild	Wild	Wild
TCGA-69-8254	MALE	3	Alive	older	Stage II	I	1.50696	Wild	Wild	Mutation	Wild	Wild	Wild	Wild	Wild	Wild	Wild	Wild	Wild	Wild	Wild	Wild
TCGA-69-A59K	FEMALE	4	Alive	older	Stage II	I	3.53998	Wild	Wild	Wild	Wild	Wild	Wild	Wild	Wild	Wild	Wild	Wild	Wild	Wild	Wild	Wild
TCGA-71-6725	FEMALE	2	Alive	younger	Stage I	I	1.01886	Mutation	Wild	Wild	Wild	Wild	Wild	Wild	Wild	Wild	Wild	Wild	Wild	Wild	Wild	Wild
TCGA-71-8520	FEMALE	1	Dead	older	Stage I	I	1.62244	Mutation	Mutation	Wild	Wild	Wild	Wild	Wild	Wild	Wild	Wild	Wild	Wild	Wild	Wild	Wild
TCGA-73-4662	FEMALE	3	Alive	older	Stage I	I	2.50027	Wild	Wild	Mutation	Wild	Wild	Wild	Wild	Wild	Wild	Wild	Wild	Wild	Wild	Wild	Wild
TCGA-73-4677	MALE	3	Dead	older	Stage II	I	2.71207	Wild	Wild	Mutation	Wild	Wild	Wild	Wild	Wild	Wild	Wild	Mutation	Mutation	Wild	Wild	Wild
TCGA-73-7498	FEMALE	4	Alive	older	Stage I	I	1.77444	Wild	Wild	Mutation	Wild	Wild	Wild	Wild	Wild	Wild	Wild	Mutation	Mutation	Wild	Wild	Wild
TCGA-73-7499	FEMALE	1	Dead	older	Stage I	I	1.38143	Mutation	Wild	Wild	Wild	Wild	Wild	Wild	Mutation	Wild	Wild	Wild	Wild	Wild	Wild	Mutation
TCGA-73-A9RS	MALE	2	Dead	younger	Stage II	I	4.44556	Wild	Wild	Wild	Mutation	Wild	Mutation	Wild	Wild	Wild	Wild	Wild	Mutation	Wild	Wild	Wild
TCGA-75-5122	MALE	3	Dead	younger	Stage I	I	1.91194	Wild	Wild	Wild	Wild	Wild	Wild	Wild	Wild	Wild	Wild	Wild	Wild	Wild	Wild	Wild
TCGA-75-5125	MALE	3	Dead	younger	Stage II	I	2.28345	Mutation	Wild	Wild	Wild	Wild	Wild	Wild	Wild	Wild	Wild	Wild	Wild	Wild	Wild	Wild
TCGA-75-5146	MALE	3	Alive	younger	Stage I	I	2.38143	Wild	Wild	Wild	Mutation	Wild	Wild	Wild	Wild	Wild	Wild	Wild	Mutation	Wild	Wild	Wild
TCGA-75-6203	FEMALE	1	Alive	younger	Stage III	I	0.337035	Wild	Wild	Wild	Wild	Wild	Wild	Wild	Wild	Wild	Wild	Wild	Wild	Wild	Wild	Wild
TCGA-75-6205	FEMALE	1	Dead	younger	Stage I	I	1.10962	Wild	Wild	Wild	Wild	Wild	Wild	Wild	Wild	Wild	Wild	Wild	Wild	Wild	Mutation	Wild
TCGA-75-6206	MALE	3	Alive	younger	Stage I	I	1.57225	Wild	Wild	Mutation	Wild	Wild	Wild	Wild	Wild	Wild	Wild	Mutation	Wild	Wild	Wild	Wild
TCGA-75-6214	FEMALE	2	Dead	younger	Stage III	I	4.03516	Mutation	Wild	Wild	Wild	Wild	Wild	Wild	Wild	Wild	Wild	Wild	Wild	Wild	Wild	Wild
TCGA-75-7025	MALE	3	Alive	younger	Stage I	I	0.729352	Wild	Mutation	Wild	Wild	Wild	Wild	Wild	Wild	Wild	Wild	Wild	Wild	Wild	Wild	Wild
TCGA-75-7030	MALE	1	Alive	younger	Stage II	I	0.395929	Wild	Wild	Mutation	Wild	Wild	Wild	Wild	Wild	Wild	Wild	Wild	Wild	Wild	Wild	Wild
TCGA-78-7147	FEMALE	2	Dead	older	Stage II	I	3.06496	Mutation	Mutation	Wild	Wild	Wild	Wild	Wild	Wild	Wild	Wild	Wild	Wild	Wild	Wild	Wild
TCGA-78-7149	MALE	2	Alive	older	Stage III	I	2.04669	Mutation	Wild	Wild	Wild	Wild	Wild	Wild	Wild	Wild	Wild	Mutation	Wild	Wild	Wild	Wild
TCGA-78-7152	MALE	4	Dead	older	Stage I	I	2.41741	Wild	Wild	Wild	Wild	Wild	Wild	Wild	Wild	Wild	Wild	Wild	Mutation	Wild	Wild	Wild
TCGA-78-7153	FEMALE	4	Alive	older	Stage I	I	1.87101	Wild	Wild	Wild	Mutation	Wild	Wild	Wild	Mutation	Wild	Wild	Mutation	Mutation	Wild	Wild	Wild
TCGA-78-7155	MALE	4	Dead	older	Stage I	I	5.14332	Mutation	Mutation	Wild	Wild	Wild	Wild	Wild	Wild	Wild	Wild	Wild	Wild	Wild	Wild	Wild
TCGA-78-7156	MALE	3	Dead	older	Stage IV	I	2.99048	Wild	Wild	Wild	Wild	Wild	Wild	Wild	Wild	Wild	Wild	Mutation	Mutation	Wild	Wild	Wild
TCGA-78-7158	FEMALE	4	Dead	older	Stage III	I	2.65294	Wild	Mutation	Wild	Wild	Wild	Wild	Wild	Wild	Wild	Wild	Mutation	Wild	Mutation	Wild	Wild
TCGA-78-7160	MALE	4	Dead	older	Stage IV	I	0.921997	Wild	Wild	Mutation	Wild	Wild	Wild	Wild	Wild	Wild	Wild	Mutation	Mutation	Wild	Wild	Wild
TCGA-78-7161	FEMALE	4	Dead	older	Stage II	I	2.26777	Wild	Wild	Mutation	Wild	Wild	Wild	Wild	Wild	Wild	Wild	Wild	Wild	Wild	Wild	Wild
TCGA-78-7162	MALE	2	Dead	older	Stage I	I	1.49354	Wild	Wild	Wild	Wild	Wild	Wild	Wild	Wild	Wild	Wild	Mutation	Wild	Wild	Wild	Wild
TCGA-78-7167	MALE	2	Dead	older	Stage IV	I	1.61005	Wild	Wild	Mutation	Wild	Wild	Wild	Wild	Wild	Wild	Wild	Mutation	Wild	Wild	Wild	Wild
TCGA-78-7535	MALE	2	Dead	younger	Stage I	I	2.20328	Wild	Wild	Wild	Wild	Wild	Wild	Wild	Wild	Wild	Mutation	Wild	Wild	Wild	Wild	Wild
TCGA-78-7537	MALE	3	Dead	older	Stage I	I	2.12711	Wild	Wild	Wild	Mutation	Wild	Wild	Wild	Wild	Wild	Wild	Wild	Mutation	Mutation	Wild	Wild
TCGA-78-7539	FEMALE	3	Alive	older	Stage II	I	3.52026	Wild	Wild	Mutation	Mutation	Wild	Mutation	Wild	Wild	Wild	Wild	Wild	Wild	Wild	Wild	Wild
TCGA-78-7540	FEMALE	1	Dead	older	Stage I	I	0.68281	Mutation	Wild	Mutation	Wild	Wild	Wild	Wild	Wild	Wild	Wild	Wild	Wild	Wild	Wild	Wild
TCGA-78-7633	MALE	4	Dead	older	Stage I	I	1.80735	Wild	Wild	Wild	Mutation	Wild	Wild	Wild	Wild	Wild	Wild	Mutation	Wild	Wild	Wild	Wild
TCGA-78-8648	FEMALE	2	Dead	older	Stage II	I	0.275634	Wild	Wild	Wild	Wild	Wild	Wild	Wild	Wild	Wild	Wild	Wild	Wild	Wild	Wild	Wild
TCGA-78-8662	FEMALE	2	Dead	older	Stage I	I	4.70481	Mutation	Wild	Wild	Mutation	Wild	Wild	Mutation	Wild	Wild	Wild	Wild	Wild	Wild	Wild	Wild
TCGA-86-6562	MALE	1	Dead	older	Stage II	I	1.074	Wild	Wild	Wild	Wild	Wild	Wild	Wild	Wild	Wild	Wild	Wild	Wild	Wild	Wild	Mutation
TCGA-86-6851	FEMALE	2	Alive	older	Stage II	I	4.35199	Mutation	Wild	Wild	Wild	Wild	Mutation	Wild	Wild	Wild	Wild	Wild	Wild	Wild	Wild	Wild
TCGA-86-7701	MALE	1	Alive	older	Stage IV	I	2.3887	Mutation	Wild	Wild	Wild	Wild	Wild	Wild	Wild	Wild	Wild	Wild	Mutation	Wild	Wild	Wild
TCGA-86-7713	MALE	1	Alive	older	Stage II	I	2.11839	Wild	Wild	Mutation	Wild	Wild	Wild	Wild	Wild	Wild	Wild	Wild	Mutation	Wild	Wild	Wild
TCGA-86-7714	FEMALE	2	Dead	older	Stage III	I	1.46632	Wild	Wild	Wild	Mutation	Wild	Wild	Wild	Mutation	Wild	Wild	Wild	Wild	Wild	Wild	Wild
TCGA-86-7953	FEMALE	1	Alive	older	Stage I	I	1.12711	Mutation	Wild	Mutation	Wild	Wild	Wild	Wild	Wild	Wild	Wild	Wild	Wild	Wild	Wild	Wild
TCGA-86-7954	FEMALE	3	Alive	older	Stage I	I	2.46632	Mutation	Wild	Wild	Wild	Wild	Wild	Wild	Wild	Wild	Wild	Wild	Wild	Wild	Wild	Wild
TCGA-86-8056	FEMALE	3	Alive	older	Stage III	I	2.81277	Mutation	Wild	Mutation	Wild	Wild	Wild	Wild	Wild	Mutation	Wild	Wild	Wild	Wild	Wild	Wild
TCGA-86-8073	MALE	2	Alive	older	Stage I	I	5.05585	Mutation	Wild	Wild	Wild	Wild	Mutation	Wild	Wild	Wild	Mutation	Wild	Wild	Wild	Wild	Wild
TCGA-86-8076	MALE	1	Alive	younger	Stage I	I	1.22781	Wild	Wild	Mutation	Wild	Wild	Wild	Wild	Wild	Wild	Wild	Wild	Wild	Wild	Wild	Wild
TCGA-86-8278	FEMALE	1	Alive	older	Stage II	I	1.71786	Wild	Wild	Wild	Wild	Wild	Wild	Wild	Wild	Wild	Wild	Wild	Wild	Wild	Wild	Wild
TCGA-86-8279	MALE	1	Alive	younger	Stage II	I	3.64689	Mutation	Wild	Wild	Wild	Wild	Mutation	Wild	Wild	Wild	Mutation	Wild	Wild	Wild	Wild	Wild
TCGA-86-8280	FEMALE	1	Alive	older	Stage II	I	1.03747	Mutation	Mutation	Wild	Wild	Wild	Wild	Wild	Wild	Wild	Wild	Wild	Mutation	Wild	Wild	Wild
TCGA-86-8281	MALE	3	Alive	older	Stage I	I	2.67688	Wild	Wild	Wild	Wild	Wild	Wild	Wild	Wild	Wild	Wild	Mutation	Wild	Wild	Wild	Wild
TCGA-86-8668	FEMALE	1	Alive	older	Stage I	I	0.839535	Wild	Mutation	Wild	Wild	Wild	Wild	Wild	Wild	Wild	Wild	Wild	Wild	Wild	Wild	Wild
TCGA-86-8669	MALE	2	Alive	older	Stage I	I	2.39593	Wild	Wild	Wild	Wild	Wild	Wild	Wild	Wild	Wild	Mutation	Wild	Wild	Wild	Wild	Wild
TCGA-86-8671	FEMALE	1	Alive	older	Stage II	I	0.752072	Wild	Wild	Wild	Wild	Wild	Wild	Wild	Wild	Wild	Wild	Wild	Wild	Wild	Wild	Wild
TCGA-86-A456	FEMALE	4	Alive	older	Stage I	I	3.1867	Wild	Wild	Mutation	Wild	Wild	Wild	Wild	Wild	Wild	Wild	Wild	Wild	Wild	Wild	Wild
TCGA-86-A4P7	FEMALE	1	Alive	older	Stage I	I	1.38143	Wild	Mutation	Wild	Wild	Wild	Wild	Wild	Wild	Wild	Wild	Wild	Wild	Wild	Wild	Wild
TCGA-91-6828	MALE	3	Alive	older	Stage I	I	2.93198	Wild	Wild	Mutation	Wild	Wild	Wild	Wild	Wild	Mutation	Wild	Wild	Wild	Wild	Wild	Wild
TCGA-91-6829	MALE	4	Dead	older	Stage I	I	3.927	Wild	Wild	Wild	Wild	Wild	Wild	Wild	Wild	Wild	Mutation	Wild	Wild	Wild	Wild	Wild
TCGA-91-6830	FEMALE	4	Alive	older	Stage II	I	2.50027	Wild	Wild	Wild	Wild	Wild	Mutation	Wild	Wild	Wild	Wild	Wild	Wild	Wild	Wild	Wild
TCGA-91-6835	FEMALE	3	Alive	older	Stage I	I	1.45251	Wild	Mutation	Wild	Wild	Wild	Wild	Wild	Wild	Mutation	Wild	Wild	Wild	Wild	Wild	Wild
TCGA-91-6840	FEMALE	3	Alive	older	Stage I	I	1.91194	Mutation	Wild	Wild	Wild	Wild	Wild	Wild	Wild	Wild	Wild	Wild	Wild	Wild	Wild	Wild
TCGA-91-6849	FEMALE	3	Alive	older	Stage III	I	1.81816	Wild	Wild	Wild	Wild	Wild	Wild	Wild	Wild	Wild	Wild	Mutation	Wild	Wild	Wild	Wild
TCGA-91-7771	MALE	4	Alive	older	Stage II	I	2.43155	Wild	Wild	Wild	Wild	Wild	Wild	Wild	Wild	Wild	Wild	Wild	Mutation	Wild	Wild	Wild
TCGA-91-8496	FEMALE	1	Alive	older	Stage I	I	0.90182	Wild	Wild	Wild	Wild	Wild	Wild	Wild	Wild	Wild	Wild	Wild	Wild	Wild	Wild	Wild
TCGA-91-8497	FEMALE	1	Dead	older	Stage I	I	1	Wild	Wild	Wild	Wild	Wild	Wild	Wild	Wild	Wild	Wild	Wild	Wild	Wild	Wild	Wild
TCGA-91-A4BD	MALE	3	Alive	older	Stage II	I	0.881356	Wild	Wild	Wild	Mutation	Wild	Wild	Wild	Wild	Wild	Wild	Wild	Wild	Wild	Wild	Wild
TCGA-93-7347	FEMALE	3	Alive	older	Stage I	I	1.89162	Wild	Wild	Wild	Wild	Wild	Wild	Wild	Wild	Wild	Wild	Wild	Wild	Wild	Wild	Wild
TCGA-93-7348	FEMALE	4	Alive	older	Stage I	I	1.81816	Wild	Wild	Wild	Wild	Wild	Wild	Wild	Mutation	Wild	Wild	Wild	Wild	Wild	Wild	Wild
TCGA-93-A4JN	MALE	3	Alive	older	Stage IV	I	1.45251	Mutation	Wild	Wild	Wild	Wild	Wild	Wild	Wild	Mutation	Wild	Wild	Wild	Wild	Wild	Wild
TCGA-93-A4JO	MALE	4	Dead	older	Stage I	I	1.25987	Mutation	Wild	Mutation	Wild	Wild	Wild	Wild	Wild	Wild	Wild	Wild	Wild	Wild	Wild	Wild
TCGA-93-A4JP	MALE	1	Alive	older	Stage IV	I	1.19502	Mutation	Mutation	Wild	Wild	Wild	Wild	Wild	Wild	Mutation	Wild	Wild	Wild	Wild	Wild	Wild
TCGA-95-7567	MALE	4	Alive	older	Stage II	I	4.4245	Mutation	Wild	Mutation	Wild	Wild	Wild	Wild	Wild	Wild	Wild	Wild	Wild	Wild	Wild	Wild
TCGA-95-7948	FEMALE	3	Alive	younger	Stage I	I	2.1008	Wild	Wild	Wild	Wild	Wild	Wild	Wild	Mutation	Wild	Wild	Wild	Wild	Wild	Wild	Wild
TCGA-95-8039	MALE	1	Alive	older	Stage I	I	1.62244	Mutation	Wild	Wild	Wild	Wild	Wild	Wild	Wild	Wild	Wild	Wild	Wild	Wild	Wild	Wild
TCGA-95-A4VP	FEMALE	4	Alive	older	Stage III	I	1.93198	Wild	Wild	Mutation	Wild	Wild	Wild	Wild	Wild	Wild	Wild	Wild	Mutation	Wild	Wild	Wild
TCGA-97-7546	FEMALE	3	Alive	older	Stage I	I	2.81816	Wild	Wild	Wild	Wild	Wild	Wild	Wild	Wild	Wild	Wild	Wild	Wild	Wild	Wild	Wild
TCGA-97-7547	FEMALE	3	Alive	older	Stage I	I	2.21968	Wild	Wild	Wild	Wild	Wild	Wild	Wild	Wild	Wild	Mutation	Wild	Wild	Wild	Wild	Wild
TCGA-97-7552	MALE	3	Alive	older	Stage I	I	0.77444	Wild	Wild	Wild	Wild	Wild	Wild	Wild	Wild	Wild	Wild	Wild	Wild	Wild	Wild	Wild
TCGA-97-7553	FEMALE	2	Alive	older	Stage I	I	1.03747	Mutation	Wild	Wild	Wild	Wild	Wild	Wild	Wild	Wild	Mutation	Wild	Wild	Wild	Wild	Wild
TCGA-97-7937	MALE	3	Alive	older	Stage I	I	3.5562	Mutation	Wild	Wild	Wild	Wild	Wild	Wild	Wild	Wild	Wild	Wild	Wild	Wild	Wild	Wild
TCGA-97-7938	FEMALE	3	Dead	older	Stage I	I	3.24793	Wild	Wild	Mutation	Wild	Mutation	Wild	Wild	Wild	Wild	Wild	Wild	Wild	Wild	Wild	Wild
TCGA-97-7941	FEMALE	3	Alive	older	Stage I	I	1.59756	Wild	Wild	Mutation	Wild	Wild	Wild	Wild	Wild	Wild	Wild	Wild	Wild	Wild	Wild	Wild
TCGA-97-8172	FEMALE	3	Alive	older	Stage I	I	2.79099	Wild	Wild	Wild	Wild	Wild	Wild	Wild	Wild	Mutation	Wild	Wild	Wild	Wild	Wild	Wild
TCGA-97-8174	MALE	3	Dead	older	Stage II	I	2.29123	Wild	Wild	Wild	Wild	Wild	Wild	Wild	Wild	Wild	Wild	Wild	Wild	Wild	Wild	Wild
TCGA-97-8179	MALE	3	Alive	older	Stage I	I	2.28345	Mutation	Wild	Mutation	Wild	Wild	Wild	Wild	Wild	Wild	Wild	Mutation	Wild	Wild	Wild	Wild
TCGA-97-8552	FEMALE	1	Alive	older	Stage I	I	1.65896	Wild	Mutation	Wild	Wild	Wild	Wild	Wild	Mutation	Wild	Wild	Wild	Wild	Wild	Wild	Wild
TCGA-97-A4LX	MALE	3	Alive	older	Stage I	I	2.3295	Mutation	Wild	Wild	Wild	Wild	Wild	Wild	Wild	Wild	Wild	Wild	Wild	Wild	Wild	Wild
TCGA-97-A4M0	FEMALE	4	Alive	older	Stage I	I	3.28345	Mutation	Wild	Mutation	Wild	Wild	Wild	Wild	Wild	Wild	Wild	Wild	Wild	Wild	Wild	Wild
TCGA-97-A4M1	FEMALE	3	Alive	older	Stage I	I	0.961526	Wild	Mutation	Wild	Wild	Wild	Wild	Wild	Wild	Wild	Wild	Wild	Wild	Wild	Wild	Wild
TCGA-97-A4M2	MALE	2	Alive	older	Stage I	I	0.68281	Wild	Wild	Wild	Wild	Wild	Wild	Wild	Wild	Wild	Wild	Wild	Wild	Wild	Wild	Wild
TCGA-97-A4M3	FEMALE	3	Alive	older	Stage I	I	2.55297	Wild	Wild	Wild	Wild	Wild	Wild	Wild	Wild	Wild	Wild	Mutation	Mutation	Wild	Wild	Wild
TCGA-97-A4M5	MALE	3	Alive	older	Stage I	I	2.14439	Wild	Wild	Mutation	Wild	Wild	Wild	Wild	Wild	Wild	Wild	Wild	Wild	Wild	Wild	Wild
TCGA-97-A4M6	FEMALE	1	Alive	younger	Stage I	I	0.729352	Wild	Mutation	Wild	Wild	Wild	Wild	Wild	Wild	Wild	Wild	Wild	Wild	Wild	Wild	Wild
TCGA-97-A4M7	MALE	3	Alive	older	Stage I	I	2.98089	Wild	Mutation	Wild	Mutation	Wild	Wild	Wild	Wild	Wild	Wild	Wild	Wild	Mutation	Wild	Wild
TCGA-99-7458	FEMALE	4	Alive	older	Stage III	I	3.52026	Wild	Wild	Wild	Wild	Wild	Wild	Wild	Wild	Wild	Wild	Wild	Wild	Wild	Wild	Wild
TCGA-99-AA5R	FEMALE	2	Alive	older	Stage I	I	1.01886	Wild	Wild	Wild	Wild	Wild	Wild	Wild	Wild	Wild	Wild	Wild	Wild	Wild	Wild	Wild
TCGA-J2-8192	FEMALE	1	Alive	older	Stage II	I	1.35199	Wild	Mutation	Wild	Wild	Wild	Wild	Wild	Wild	Wild	Wild	Wild	Wild	Wild	Wild	Wild
TCGA-J2-8194	FEMALE	3	Alive	older	Stage II	I	2.11839	Wild	Wild	Mutation	Wild	Wild	Wild	Wild	Wild	Wild	Wild	Mutation	Mutation	Wild	Wild	Wild
TCGA-J2-A4AE	FEMALE	1	Alive	older	Stage I	I	1.10962	Wild	Wild	Wild	Wild	Wild	Wild	Wild	Wild	Mutation	Wild	Wild	Wild	Wild	Mutation	Wild
TCGA-J2-A4AG	FEMALE	3	Alive	older	Stage I	I	1.50696	Wild	Wild	Mutation	Wild	Wild	Wild	Wild	Wild	Wild	Wild	Wild	Wild	Wild	Wild	Wild
TCGA-L4-A4E6	MALE	3	Alive	older	Stage I	I	0.243926	Wild	Wild	Wild	Mutation	Wild	Wild	Wild	Wild	Wild	Wild	Wild	Wild	Wild	Wild	Wild
TCGA-L9-A444	FEMALE	2	Alive	older	Stage I	I	3.77444	Mutation	Wild	Wild	Wild	Wild	Wild	Wild	Wild	Wild	Mutation	Wild	Wild	Wild	Wild	Wild
TCGA-L9-A50W	MALE	3	Dead	older	Stage II	I	0.881356	Wild	Mutation	Wild	Wild	Wild	Wild	Wild	Wild	Wild	Wild	Wild	Wild	Mutation	Wild	Wild
TCGA-L9-A7SV	MALE	3	Alive	older	Stage II	I	5.15082	Mutation	Wild	Wild	Wild	Wild	Wild	Wild	Wild	Wild	Wild	Wild	Wild	Wild	Wild	Wild
TCGA-L9-A8F4	FEMALE	2	Alive	older	Stage I	I	4.2115	Mutation	Wild	Wild	Wild	Mutation	Wild	Wild	Wild	Wild	Wild	Wild	Mutation	Wild	Wild	Wild
TCGA-MN-A4N1	MALE	2	Alive	older	Stage II	I	3.47659	Mutation	Wild	Wild	Mutation	Wild	Wild	Wild	Wild	Wild	Wild	Wild	Wild	Wild	Wild	Wild
TCGA-MP-A4SW	MALE	3	Dead	older	Stage II	I	1.24393	Wild	Mutation	Wild	Wild	Wild	Wild	Wild	Wild	Wild	Wild	Wild	Wild	Mutation	Wild	Wild
TCGA-MP-A4T4	FEMALE	2	Dead	older	Stage II	I	3.2951	Wild	Wild	Mutation	Wild	Mutation	Wild	Wild	Wild	Wild	Wild	Wild	Wild	Wild	Wild	Wild
TCGA-MP-A4T6	FEMALE	3	Dead	older	Stage III	I	1.52026	Wild	Wild	Wild	Wild	Wild	Wild	Wild	Wild	Wild	Wild	Wild	Wild	Wild	Wild	Wild
TCGA-MP-A4T9	FEMALE	4	Dead	older	Stage III	I	0.796467	Wild	Mutation	Wild	Wild	Wild	Wild	Wild	Wild	Wild	Wild	Wild	Wild	Wild	Wild	Wild
TCGA-MP-A4TD	MALE	3	Dead	older	Stage III	I	1.4245	Wild	Wild	Mutation	Wild	Wild	Wild	Wild	Wild	Wild	Wild	Wild	Mutation	Wild	Wild	Wild
TCGA-MP-A4TH	FEMALE	3	Alive	older	Stage I	I	1.87101	Wild	Wild	Wild	Wild	Wild	Wild	Wild	Wild	Wild	Wild	Wild	Wild	Wild	Wild	Wild
TCGA-MP-A4TJ	FEMALE	2	Dead	older	Stage I	I	1.67094	Wild	Wild	Wild	Wild	Wild	Wild	Wild	Wild	Wild	Wild	Wild	Mutation	Wild	Wild	Wild
TCGA-MP-A5C7	FEMALE	3	Alive	older	Stage I	I	1.38143	Wild	Wild	Wild	Wild	Mutation	Wild	Wild	Wild	Wild	Wild	Mutation	Wild	Wild	Wild	Wild
TCGA-NJ-A4YF	FEMALE	3	Alive	younger	Stage I	I	3.85273	Mutation	Wild	Wild	Wild	Wild	Wild	Wild	Wild	Wild	Wild	Wild	Mutation	Wild	Wild	Wild
TCGA-NJ-A4YG	MALE	4	Alive	older	Stage I	I	2.25192	Wild	Wild	Mutation	Wild	Wild	Wild	Wild	Wild	Wild	Wild	Wild	Wild	Wild	Wild	Wild
TCGA-NJ-A4YI	FEMALE	3	Dead	older	Stage III	I	3.44904	Wild	Wild	Mutation	Wild	Wild	Wild	Wild	Wild	Wild	Wild	Wild	Wild	Wild	Wild	Wild
TCGA-NJ-A55A	FEMALE	3	Alive	older	Stage I	I	1.7855	Wild	Wild	Wild	Wild	Wild	Wild	Wild	Wild	Wild	Mutation	Wild	Wild	Wild	Wild	Wild
TCGA-NJ-A55O	FEMALE	4	Alive	older	Stage II	I	2.1008	Wild	Wild	Mutation	Wild	Wild	Wild	Wild	Wild	Wild	Wild	Wild	Mutation	Wild	Wild	Wild
TCGA-O1-A52J	FEMALE	3	Dead	older	Stage I	I	2.28345	Mutation	Wild	Wild	Wild	Wild	Wild	Wild	Wild	Wild	Wild	Wild	Wild	Wild	Wild	Wild
TCGA-S2-AA1A	FEMALE	3	Alive	older	Stage I	I	1.82889	Wild	Wild	Wild	Wild	Wild	Wild	Wild	Wild	Wild	Wild	Wild	Wild	Wild	Wild	Wild
