# Supplementary material for: A Novel Integrated Metabolism-Immunity Gene Expression Model Predicts the Prognosis of Lung Adenocarcinoma Patients
Source: Front Pharmacol. 2021 Jul 30;12:728368. doi: 10.3389/fphar.2021.728368 (PMC8361602; doi:10.3389/fphar.2021.728368)
Supplement: Supplementary file 2 [file Table3.XLSX]

## Sheet: Sheet1
Table S3: Individual p-value for each clinical character. Related to Figure 4.
Sheet	Description
Table S3A	Individual p-value for each clinical character.

## Sheet: Sheet2
category	P-VALUE
gender	0.424131
smoking***	1.36072e-05
event***	0.000229618
age_group	0.464364
stage***	0.000595055
TP53**	0.00572142
EGFR	0.136083
KRAS	0.42628
BRAF	0.138249
ROS1	0.323776
RET*	0.0222457
PIK3CA	0.545881
RB1	0.681674
NF1	0.877154
KEAP1	0.0760695
STK11	0.300345
MET	0.770185
