# Supplementary material for: A Novel Integrated Metabolism-Immunity Gene Expression Model Predicts the Prognosis of Lung Adenocarcinoma Patients
Source: Front Pharmacol. 2021 Jul 30;12:728368. doi: 10.3389/fphar.2021.728368 (PMC8361602; doi:10.3389/fphar.2021.728368)
Supplement: Supplementary file 4 [file Table4.XLSX]

## Sheet: Description
Table S4: H-Score of biomarkers in 50 LUAD patients. Related to Figure 6.
Sheet	Description
Table S4A	H-Score of LDHA
Table S4B	H-Score of SMOX
Table S4C	H-Score of NME4
Table S4D	H-Score of TYMS
Table S4E	H-Score of CD19
Table S4F	H-Score of CD68

## Sheet: Table S4A
Sample name	H-Score.1	H-Score.2	H-Score.3
LUAD_01	55	49	67
LUAD_02	77	67	66
LUAD_03	50	53	62
LUAD_04	64	67	58
LUAD_05	84	65	82
LUAD_06	94	91	85
LUAD_07	66	44	40
LUAD_08	86	88	93
LUAD_09	49	38	45
LUAD_10	100	110	114
LUAD_11	93	84	99
LUAD_12	65	74	71
LUAD_13	72	76	77
LUAD_14	92	109	90
LUAD_15	44	40	33
LUAD_16	47	55	47
LUAD_17	92	98	122
LUAD_18	82	70	88
LUAD_19	108	115	116
LUAD_20	64	62	84
LUAD_21	77	62	71
LUAD_22	65	72	88
LUAD_23	8	14	14
LUAD_24	47	28	30
LUAD_25	77	72	61
LUAD_26	0	0	0
LUAD_27	49	49	55
LUAD_28	62	63	61
LUAD_29	57	66	72
LUAD_30	129	133	155
LUAD_31	41	49	60
LUAD_32	72	69	66
LUAD_33	79	82	90
LUAD_34	99	91	95
LUAD_35	100	114	92
LUAD_36	98	97	99
LUAD_37	55	58	61
LUAD_38	124	130	112
LUAD_39	77	74	68
LUAD_40	55	59	45
LUAD_41	80	83	89
LUAD_42	145	144	134
LUAD_43	158	155	167
LUAD_44	56	54	58
LUAD_45	145	150	155
LUAD_46	40	37	46
LUAD_47	53	59	62
LUAD_48	48	51	48
LUAD_49	85	88	85
LUAD_50	48	47	55

## Sheet: Table S4B
Sample name	H-Score.1	H-Score.2	H-Score.3
LUAD_01	44	39	37
LUAD_02	35	46	39
LUAD_03	91	85	88
LUAD_04	62	66	61
LUAD_05	0	0	0
LUAD_06	119	111	109
LUAD_07	77	78	67
LUAD_08	76	80	87
LUAD_09	95	89	89
LUAD_10	100	103	97
LUAD_11	15	10	11
LUAD_12	108	100	152
LUAD_13	68	67	66
LUAD_14	40	39	43
LUAD_15	50	36	37
LUAD_16	98	93	79
LUAD_17	82	95	99
LUAD_18	84	82	80
LUAD_19	88	84	83
LUAD_20	9	8	7
LUAD_21	12	8	10
LUAD_22	55	55	52
LUAD_23	0	3	6
LUAD_24	31	31	37
LUAD_25	70	77	72
LUAD_26	0	0	0
LUAD_27	81	88	86
LUAD_28	66	70	74
LUAD_29	92	104	101
LUAD_30	30	36	33
LUAD_31	81	80	76
LUAD_32	84	85	83
LUAD_33	15	15	18
LUAD_34	106	90	89
LUAD_35	100	113	99
LUAD_36	102	108	105
LUAD_37	99	92	94
LUAD_38	98	99	91
LUAD_39	94	96	95
LUAD_40	84	80	79
LUAD_41	65	65	68
LUAD_42	74	68	74
LUAD_43	55	62	54
LUAD_44	26	23	22
LUAD_45	81	99	90
LUAD_46	82	79	88
LUAD_47	35	40	39
LUAD_48	14	11	11
LUAD_49	71	77	82
LUAD_50	42	55	56

## Sheet: Table S4C
Sample name	H-Score.1	H-Score.2	H-Score.3
LUAD_01	47	41	44
LUAD_02	75	76	77
LUAD_03	84	69	72
LUAD_04	37	42	35
LUAD_05	66	66	62
LUAD_06	65	67	72
LUAD_07	69	68	71
LUAD_08	68	66	70
LUAD_09	54	59	55
LUAD_10	11	11	8
LUAD_11	39	44	55
LUAD_12	60	59	64
LUAD_13	66	62	56
LUAD_14	44	41	41
LUAD_15	48	46	50
LUAD_16	65	62	71
LUAD_17	93	89	88
LUAD_18	33	34	40
LUAD_19	62	67	66
LUAD_20	77	79	78
LUAD_21	87	80	79
LUAD_22	0	0	3
LUAD_23	0	1	2
LUAD_24	8	8	14
LUAD_25	70	75	71
LUAD_26	35	38	41
LUAD_27	58	63	59
LUAD_28	88	99	92
LUAD_29	44	45	49
LUAD_30	96	99	99
LUAD_31	77	74	83
LUAD_32	92	87	94
LUAD_33	54	50	55
LUAD_34	54	58	50
LUAD_35	75	71	82
LUAD_36	72	75	78
LUAD_37	60	59	55
LUAD_38	84	86	83
LUAD_39	85	85	88
LUAD_40	56	55	54
LUAD_41	80	79	90
LUAD_42	65	72	73
LUAD_43	66	62	73
LUAD_44	17	25	15
LUAD_45	89	85	96
LUAD_46	59	55	52
LUAD_47	63	58	65
LUAD_48	95	99	97
LUAD_49	88	90	89
LUAD_50	78	70	65

## Sheet: Table S4D
Sample name	H-Score.1	H-Score.2	H-Score.3
LUAD_01	44	36	40
LUAD_02	52	54	44
LUAD_03	97	85	82
LUAD_04	86	89	89
LUAD_05	74	79	78
LUAD_06	64	61	76
LUAD_07	18	14	16
LUAD_08	97	84	86
LUAD_09	59.5	54	59
LUAD_10	27	29	31
LUAD_11	35	31	30
LUAD_12	67	69	62
LUAD_13	66	60	60
LUAD_14	33	38	34
LUAD_15	68.5	63	68
LUAD_16	85	90	92
LUAD_17	84.5	86	89
LUAD_18	76	74	69
LUAD_19	103	99	110
LUAD_20	22	28	22
LUAD_21	10	7	7
LUAD_22	55	52	61
LUAD_23	1	2.5	2.5
LUAD_24	33	36	33
LUAD_25	15	15	18
LUAD_26	23	17	20
LUAD_27	110	109	120
LUAD_28	55	68	66
LUAD_29	15	15.9	12
LUAD_30	89	96	94
LUAD_31	71	70	75
LUAD_32	45	51	54
LUAD_33	64	63	71
LUAD_34	106	105	101
LUAD_35	113	105	106
LUAD_36	65	73	66
LUAD_37	9	14	10
LUAD_38	124	117	119
LUAD_39	54	61	62
LUAD_40	51	49	44
LUAD_41	7	12	8
LUAD_42	78	78	74
LUAD_43	97	98	105
LUAD_44	27	25	20
LUAD_45	88	85	85
LUAD_46	58	52	58
LUAD_47	59	57	67
LUAD_48	18	19	23
LUAD_49	25	33	32
LUAD_50	25	25	19

## Sheet: Table S4E
Sample name	H-Score.1	H-Score.2	H-Score.3
LUAD_01	111	118	119
LUAD_02	29	27	35
LUAD_03	100	107	99
LUAD_04	64	61	61
LUAD_05	26	36	37
LUAD_06	50	52	63
LUAD_07	108	95	97
LUAD_08	33	28	29
LUAD_09	92	92	95
LUAD_10	95	98	107
LUAD_11	69	62	70
LUAD_12	50	53	47
LUAD_13	86.5	90.5	93
LUAD_14	112	110	120
LUAD_15	97	105	98
LUAD_16	99	96	105
LUAD_17	45	49	56
LUAD_18	98	97	105
LUAD_19	70	61	64
LUAD_20	74	72	70
LUAD_21	86	74	71
LUAD_22	65	72	88
LUAD_23	41	35	44
LUAD_24	94	106	100
LUAD_25	103	98	99
LUAD_26	62	60	76
LUAD_27	71	64	66
LUAD_28	44	40	36
LUAD_29	56	48	55
LUAD_30	119	124	117
LUAD_31	41	56	42
LUAD_32	53	50	47
LUAD_33	100.5	98.5	101
LUAD_34	36	28	35
LUAD_35	79	74	74
LUAD_36	87	75	90
LUAD_37	66	62	64
LUAD_38	93	93	96
LUAD_39	66	57	57
LUAD_40	77	88	75
LUAD_41	72	73	77
LUAD_42	31	36	32
LUAD_43	31	35	42
LUAD_44	66	65	76
LUAD_45	39	39	38
LUAD_46	91	81	83
LUAD_47	17	20	23
LUAD_48	87	85	92
LUAD_49	95	82	88
LUAD_50	96	98	106

## Sheet: Table S4F
Sample name	H-Score.1	H-Score.2	H-Score.3
LUAD_01	226	230	231
LUAD_02	116	110	116
LUAD_03	182	184	192
LUAD_04	154	153	167
LUAD_05	148	137	144
LUAD_06	78	74	83
LUAD_07	108	106	86
LUAD_08	119	124	120
LUAD_09	87	90	96
LUAD_10	141	137	142
LUAD_11	44	48	55
LUAD_12	96	89	115
LUAD_13	180	185	184
LUAD_14	85	95	96
LUAD_15	50	55	50
LUAD_16	69	70	74
LUAD_17	38.5	40.5	41
LUAD_18	80	80	80
LUAD_19	152.6	144	142.4
LUAD_20	64	69	68
LUAD_21	22	20	27
LUAD_22	55	174	168
LUAD_23	35	41	44
LUAD_24	21.5	17.5	18
LUAD_25	95	94	96
LUAD_26	20	12	13
LUAD_27	41	44	44
LUAD_28	119	120	127
LUAD_29	96	86	85
LUAD_30	38	37	42
LUAD_31	170	176	188
LUAD_32	55.2	55	57.8
LUAD_33	58	51	56
LUAD_34	99	95	94
LUAD_35	86	92	95
LUAD_36	78	74	79
LUAD_37	132	133	140
LUAD_38	114	126	117
LUAD_39	43	36	35
LUAD_40	42	52	41
LUAD_41	166	149	150
LUAD_42	160	152	150
LUAD_43	28	25	28
LUAD_44	90	92	91
LUAD_45	164	157	162
LUAD_46	173	177	172
LUAD_47	160	160	168
LUAD_48	65.5	63.9	66.6
LUAD_49	92	110	95
LUAD_50	34	29	36
