# Supplementary material for: A Novel Integrated Metabolism-Immunity Gene Expression Model Predicts the Prognosis of Lung Adenocarcinoma Patients
Source: Front Pharmacol. 2021 Jul 30;12:728368. doi: 10.3389/fphar.2021.728368 (PMC8361602; doi:10.3389/fphar.2021.728368)
Supplement: Supplementary file 5 [file Table1.XLSX]

## Sheet: Sheet1
Table S1: Clinical characteristics of 50 LUAD patients from the Xiangya Hospital Central South University . Related to Figure 6.
Sheet	Description
Table S1A	Clinical characteristics of 50 LUAD patients.

## Sheet: Sheet2
Patient ID	Gender (1:Male;2:Female)	Age	Tumor stage	Gross tumor volume (cm)	OS	OS-month	Date of diagnosis	Date of death	Last date visited
1	1	48	T2N2M1b	2.4*2.0	0	50	201705		202105
2	2	64		2.4*1.8	0	50	201705		202105
3	2	69		2.8*1.8	1	5	201605	201610	201610
4	2	58		5.0*4.3	1	13	201605	201706	201706
5	2	61		2.3*1.9	1	10	201605	201703	201703
6	1	46		1.2*0.9	1	1	201606	201606	201606
7	2	47		1.4*1.3	0	50	201705	201903	201903
8	1	65	PT4N2M0	2.3*1.5	1	17	201610	201803	201803
9	2	60		2.6*1.9	0	50	201705	201611	201611
10	2	59	T1M0N0 IA	2.7*1.5	1	17	201610	201803	201803
11	1	68		3.8*2.7	0	50	201705	201702	201702
12	2	62		2.3*1.8	1	31	201702	201703	201703
13	1	71		1.1*1.0	0	50	201705	201912	201912
14	2	62	T2NxM0 Ib	3.65*2.75	0	50	201705	201706	201706
15	2	64	T1N2M0 IIIA	3.0*2.7	1	3	201705	201707	201707
16	1	52	T2aN0M0 Ib	1.9*1.6	0	50	201705	201809	201809
17	2	72	T2bN2M0 IIIA	5.7*6.0	1	43	201707	201812	201812
18	1	57	p-T2N0M0	2.7*1.7	1	16	201709		202105
19	2	56	p-T2aN0M0 Ib		1	17	201804		202105
20	1	56	T1N1M0 IIB		0	50	201705		202105
21	2	58	pT2aN0M0 IB	4.0*3.7	0	50	201705		202105
22	1	67	T1bN2M0 IIIA	1.27*0.9	0	50	201705		202105
23	1	57			0	50	201705	201708	201708
24	2	48		3.6	0	50	201705		202105
25	2	54	T1N2M0 IIIA	2.3*3.4*2.4	1	3	201707		202105
26	1	50	p-T2aN0M0	2.8*2.8	0	50	201705		202105
27	1	56	p-T1bN0M0 IA2	1.3	0	50	201705		202105
28	1	48	pT1cN1bM0 IIB	1.3*1.0	1	1	201710		202105
29	1	49	C-T1aN0M0 Ia2	1.7*1.5	1	9	201711		202105
30	1	53		2.9*2.5	0	50	201705	201801	201801
31	1	52			0	50	201705		202105
32	1	47	T3N0M0	5.1*6.0	0	50	201705	201802	201802
33	1	49			0	50	201705		202105
34	1	51	pT2aN2M0 IIIA	4.1*3.7	1	1	201804	201805	201805
35	2	68	pT1cN2M0 IIIA	2.4*1.8	0	50	201705	201901	201901
36	1	67		3.1*2.4	1	1	201809	201904	201904
37	1	53		1	1	25	201702	201805	201805
38	2	37	T1bN0M0		1	15	201801		202105
39	1	51	T3N2M0 IIIa	6.6*2.3	0	50	201705	201910	201910
40	2	36	c-T3N0M0		0	50	201705		202105
41	2	69	T1bN0M0	1.5*2.0	0	50	201705		202105
42	2	62		1.2*1.6	1	3	201703		202105
43	1	46	T1N0M0	1.1*1.0	1	1	201802	201909	201909
44	1	52		2.2*2.1	0	50	201705		202105
45	1	58	T2N3M1c Ivb	3.9*3.1	1	16	201805	201805	201805
46	1	65	pT1cN0M0 Ia	2.8*2.6	0	50	201705		202105
47	2	52	p-T1bN0M0 Ia	2.2*2	1	15	201807		202105
48	2	62			0	50	201705		202105
49	2	53	pT2aN2Mx	2.5*4.1	0	50	201705		202105
50	2	61	pT1bNOMO Ia2		0	50	201705		202105
